# Supplementary material for: Revealing the Mechanisms for Linalool Antifungal Activity against Fusarium oxysporum and Its Efficient Control of Fusarium Wilt in Tomato Plants
Source: Int J Mol Sci. 2022 Dec 27;24(1):458. doi: 10.3390/ijms24010458 (PMC9820380; doi:10.3390/ijms24010458)
Supplement: Supplementary file 1 [file ijms-24-00458-s001.zip › Supplementary tables.xlsx]

## Sheet: Table S1
Supplemental Table S1 EC50 values (mL/L) of Forl on PDA media supplemented with the linalool evaluated
Concentration（mL/L）	Relative growth inhibition rate（%）	Regression equation	r	*EC50(mL/L)
0.2	3.02
0.4	11.85
0.6	41.42
		y=5.227380751+3.084024986x	0.978432	0.84
0.8	46.18
1	48.86
1.2	74.02
y = percentage of mycelial growth inhibition; x =√(log[concentration, mL/L]). r: Pearson’s correlation coefficien. *Concentration causing 50% inhibition of mycelial growth, calculated by the concentration equation (mL/L).

## Sheet: Table S2
Supplemental Table S2 Summary of RNA-Seq data generated for control and linalool treatment samples
Sample	Raw_reads	Raw_bases	Clean_reads	Clean_bases	Clean_reads mapped to genome (%)	Total mapped to genes(%)	Unique_map	Error_rate	Q20	Q30	GC_pct
CK_1	44782676	6.72G	43113102	6.47G	96.2718	36750518(85.24%)	36526900(84.72%)	0.03	97.85	93.93	49.14
CK_2	44056640	6.61G	42324114	6.35G	96.0675	36752059(86.83%)	36273952(85.71%)	0.03	97.9	94.15	52.79
CK_3	42000826	6.3G	38475144	5.77G	91.6057	32869685(85.43%)	32550940(84.6%)	0.03	97.72	93.63	52.58
L800_1	42702670	6.41G	39477568	5.92G	92.4475	33669186(85.29%)	33382401(84.56%)	0.03	97.74	93.79	52.48
L800_2	44394362	6.66G	42422466	6.36G	95.5582	36244580(85.44%)	35933396(84.7%)	0.03	97.56	93.47	52.54
L800_3	45432694	6.81G	44486836	6.67G	97.9181	38438432(86.4%)	38229287(85.93%)	0.03	97.75	93.77	53.33

## Sheet: Table S3
Supplemental Table S3 The expression and annotations of all genes in linalool treatment and control samples
Gene_id	Linalool	CK	log2FC(Linalool/CK)	Pvalue	Padj	Gene type	Gene description	TF_family	L800_1_fpkm	L800_2_fpkm	L800_3_fpkm	CK_1_fpkm	CK_2_fpkm	CK_3_fpkm
FOXG_13653	66519.3	455.936	7.18926	1.37917e-136	1.72051e-132	protein_coding	- && P43071.1 RecName: Full=Multidrug resistance protein CDR1 && PF00005:ABC transporter|PF01061:ABC-2 type transporter|PF14510:ABC-transporter extracellular N-terminal|PF06422:CDR ABC transporter	ABC2_membrane	988.798	1103.43	805.438	5.79133	6.25662	7.8132
FOXG_13654	4208.4	23.1639	7.51129	3.20689e-99	2.0003e-95	protein_coding	- && - && PF00172:Fungal Zn(2)-Cys(6) binuclear cluster domain	Zn_clus	638.42	897.663	668.235	3.74078	3.46553	4.92672
FOXG_11336	5.57605	553.629	-6.58019	1.58065e-31	6.57289e-28	protein_coding	- && - && -	-	0.64012	0.903566	0.130414	44.7803	68.3654	53.0706
FOXG_13655	833.914	28.3543	4.872	1.60746e-28	5.01327e-25	protein_coding	- && - && PF06041:Bacterial protein of unknown function (DUF924)	-	61.9163	70.4477	41.2342	2.34444	2.41032	1.14782
FOXG_12735	2909	373.207	2.96279	3.14618e-28	7.84973e-25	protein_coding	- && Q6GDQ8.1 RecName: Full=Holin-like protein CidB && PF04172:LrgB-like family	-	122.919	115.093	149.158	14.9891	16.034	18.6486
FOXG_01152	416.882	8598.57	-4.36564	6.81441e-27	1.41683e-23	protein_coding	- && P0CD89.1 RecName: Full=Aquaporin-2 && PF00230:Major intrinsic protein	-	41.0123	25.076	18.1745	522.95	521.443	693.603
FOXG_10675	738.588	16.3943	5.49743	2.87637e-25	5.1261e-22	protein_coding	- && O74676.1 RecName: Full=ABC transporter CDR4 && PF06422:CDR ABC transporter|PF14510:ABC-transporter extracellular N-terminal|PF00005:ABC transporter|PF01061:ABC-2 type transporter	ABC2_membrane	7.41915	19.6068	8.58743	0.22516	0.252561	0.312783
FOXG_00691	16204.8	97.3026	7.37977	5.07362e-24	7.91168e-21	protein_coding	- && - && -	-	445.859	644.879	2817.06	10.5984	4.65359	8.2126
FOXG_15274	30.4826	894.402	-4.86569	3.10615e-22	4.30547e-19	protein_coding	- && M1W859.1 RecName: Full=Probable aminotransferase tcpI; AltName: Full=Thioclapurine biosynthesis protein I && PF00155:Aminotransferase class I and II	Aminotran_1_2	2.40172	1.76398	0.859275	63.1668	31.4478	52.8253
FOXG_02741	9364.69	1.10072	13.0192	7.92369e-22	9.8848e-19	protein_coding	- && G3XMD1.1 RecName: Full=Highly reducing polyketide synthase azaB; Short=HR-PKS azaB; AltName: Full=Azaphilone biosynthesis cluster protein azaB && PF00107:Zinc-binding dehydrogenase|PF02801:Beta-ketoacyl synthase, C-terminal domain|PF08242:Methyltransferase domain|PF14765:Polyketide synthase dehydratase|PF08659:KR domain|PF00109:Beta-ketoacyl synthase, N-terminal domain|PF00698:Acyl transfera…	ketoacyl-synt	5.3609	18.75	214.133	0.0139762	0.0140268	0
FOXG_04264	4.77282	249.728	-5.7017	8.93039e-22	1.01279e-18	protein_coding	- && Q701P2.1 RecName: Full=Ent-kaurene oxidase; AltName: Full=Cytochrome P450 503A1; AltName: Full=Cytochrome P450-4 [Fusarium proliferatum] && PF00067:Cytochrome P450	p450	0.278818	0.174919	0.170413	7.86665	14.7808	10.0099
FOXG_01564	6875.77	140.638	5.61157	1.89438e-21	1.96937e-18	protein_coding	- && P41696.1 RecName: Full=Asparagine-rich zinc finger protein AZF1 && -	-	116.788	233.057	526.375	7.14093	4.25088	6.53058
FOXG_03790	3146.16	489.855	2.68307	4.43734e-21	4.25814e-18	protein_coding	- && - && -	-	253.065	350.949	296.173	42.2045	53.8734	44.0808
FOXG_02738	2389.71	1.92477	10.2478	6.32527e-19	5.63627e-16	protein_coding	- && S0EES1.1 RecName: Full=Esterase FUS5; AltName: Full=Fusarin biosynthesis protein 5 && PF03959:Serine hydrolase (FSH1)	-	38.8939	87.0773	592.601	0.412978	0.165789	0
novel.1114	444.154	0.82405	9.01175	6.65998e-18	5.53888e-15	-	- && - && PF00172:Fungal Zn(2)-Cys(6) binuclear cluster domain	Zn_clus	13.9639	14.9257	36.973	0.122196	0	0
FOXG_13445	639.774	14.638	5.45197	1.27869e-17	9.96975e-15	protein_coding	- && - && -	-	21.2975	12.2143	48.7719	0.777217	0.354559	0.750866
FOXG_02736	1109.86	0	12.7561	8.52007e-17	6.25223e-14	protein_coding	- && - && PF00067:Cytochrome P450	p450	26.3167	67.2761	345.952	0	0	0
FOXG_10416	432.281	3101.36	-2.84187	1.44973e-16	1.00474e-13	protein_coding	- && Q9ZER0.1 RecName: Full=Haloalkane dehalogenase && PF00561:alpha/beta hydrolase fold	Abhydrolase_1	38.983	37.2985	22.9292	257.523	257.886	196.367
FOXG_16521	7.23988	1511.7	-7.73359	1.911e-16	1.25472e-13	protein_coding	- && - && -	-	0.0779726	0.366876	1.14376	240.487	50.5097	40.7085
FOXG_06328	2350.72	329.459	2.83527	3.06556e-16	1.91214e-13	protein_coding	- && - && -	-	119.825	82.8324	79.7335	14.9809	9.86885	14.728
FOXG_01274	794.248	9.26617	6.41232	7.52038e-16	4.46746e-13	protein_coding	- && O74537.1 RecName: Full=Uncharacterized amino-acid permease C74.04 && PF13520:Amino acid permease	-	15.4927	31.6991	45.6449	0.834776	0.0966689	0.151645
FOXG_02601	2.87992	304.375	-6.70007	1.52637e-15	8.65519e-13	protein_coding	- && P0A759.1 RecName: Full=Glucosamine-6-phosphate deaminase; AltName: Full=GlcN6P deaminase; Short=GNPDA; AltName: Full=Glucosamine-6-phosphate isomerase >P0A760.1 RecName: Full=Glucosamine-6-phosphate deaminase; AltName: Full=GlcN6P deaminase; Short=GNPDA; AltName: Full=Glucosamine-6-phosphate isomerase >Q1REP9.1 RecName: Full=Glucosamine-6-phosphate deaminase; AltName: Full=GlcN6P deaminase; …	-	0.36987	0.139225	0.0904258	35.1095	7.86223	20.3908
FOXG_08375	7.43182	263.131	-5.11799	1.94754e-15	1.05633e-12	protein_coding	- && - && PF05462:Slime mold cyclic AMP receptor	-	0.471982	0.399737	0.11539	11.3465	6.37118	17.2319
FOXG_05310	58.3945	578.21	-3.30367	3.18028e-15	1.65308e-12	protein_coding	- && A0A0B5EMG9.1 RecName: Full=Efflux pump FUBT; AltName: Full=Fusaric acid biosynthesis protein T; AltName: Full=Fusaric acid transporter && PF07690:Major Facilitator Superfamily	MFS_1	2.95475	3.15127	1.98654	34.3363	28.3096	17.485
novel.972	2.46649	160.246	-5.97011	4.58164e-15	2.28624e-12	-	- && P40310.1 RecName: Full=Outward-rectifier potassium channel TOK1; AltName: Full=Two-domain outward rectifier K(+) channel YORK && -	-	0.366025	0.0574072	0	8.72384	10.6012	8.1851
FOXG_08422	74.961	502.996	-2.7491	5.08071e-15	2.43353e-12	protein_coding	- && - && PF04479:RTA1 like protein	RTA1	3.66465	3.50083	4.54754	19.3572	29.0332	30.2052
FOXG_12350	204.395	24.1663	3.08043	5.26696e-15	2.43353e-12	protein_coding	- && P23295.2 RecName: Full=NADP nitrous oxide-forming nitric oxide reductase; Short=NOR; AltName: Full=CYPLVA1; AltName: Full=Cytochrome P450 55A1; AltName: Full=Cytochrome P450 DNIR; AltName: Full=Cytochrome P450nor; AltName: Full=Fungal nitric oxide reductase && PF00067:Cytochrome P450	p450	8.85952	9.66471	13.934	1.26499	1.18201	1.39066
FOXG_09783	2739.96	233.723	3.55114	7.0921e-15	3.15978e-12	protein_coding	- && - && PF13523:Acetyltransferase (GNAT) domain	-	72.9704	107.913	161.568	13.1144	6.40867	9.68845
FOXG_11583	833.301	111.13	2.90723	9.69752e-15	4.17161e-12	protein_coding	- && - && -	-	62.4515	78.9158	103.532	12.0283	7.85885	12.773
FOXG_16597	228.12	1263.62	-2.46786	1.31129e-14	5.45278e-12	protein_coding	- && - && PF07690:Major Facilitator Superfamily	MFS_1	6.80148	8.49349	5.39827	32.4421	43.2876	38.8955
FOXG_02740	1682.1	11.2406	7.21983	1.6266e-14	6.54577e-12	protein_coding	- && - && PF00201:UDP-glucoronosyl and UDP-glucosyl transferase	UDPGT	17.6719	32.2179	151.683	0.98749	0.165177	0.194335
FOXG_15629	3419.97	390.771	3.12946	2.61329e-14	1.01878e-11	protein_coding	- && Q9P3R1.1 RecName: Full=Sterol 24-C-methyltransferase erg-4; AltName: Full=Delta(24)-sterol C-methyltransferase && PF08498:Sterol methyltransferase C-terminal|PF08241:Methyltransferase domain	Methyltransf_11	142.624	88.4245	217.089	17.0248	16.7974	17.3826
FOXG_02985	56.806	3963.27	-6.11959	5.1159e-14	1.93397e-11	protein_coding	- && P43071.1 RecName: Full=Multidrug resistance protein CDR1 && -	-	0.552638	1.68333	0.0888874	62.1556	41.3614	58.6847
FOXG_02380	1360.62	324.028	2.06999	8.03272e-14	2.9473e-11	protein_coding	- && P29141.1 RecName: Full=Minor extracellular protease vpr; Flags: Precursor && PF02225:PA domain|PF00082:Subtilase family|PF06280:Fn3-like domain	Peptidase_S8	32.637	30.2722	31.4045	8.91081	6.15313	7.39669
FOXG_02876	2244.39	13.0798	7.42307	9.29403e-14	3.31266e-11	protein_coding	- && Q9US40.1 RecName: Full=Uncharacterized amino-acid permease C1039.01 && PF13520:Amino acid permease	-	14.3078	22.801	231.845	0.230414	0.792851	0.544139
FOXG_08200	10079.4	1788.48	2.49449	1.5681e-13	5.43391e-11	protein_coding	- && - && -	-	422.753	345.282	520.66	98.1587	65.2765	65.2298
FOXG_00642	252.535	1439.26	-2.50886	4.02197e-13	1.32272e-10	protein_coding	- && P56389.2 RecName: Full=Cytidine deaminase; AltName: Full=Cytidine aminohydrolase && PF00383:Cytidine and deoxycytidylate deaminase zinc-binding region	-	22.8974	27.2132	14.7197	130.737	129.087	109.66
FOXG_03135	16585	5395.36	1.6201	4.02914e-13	1.32272e-10	protein_coding	- && Q9Y7P6.1 RecName: Full=Meiotically up-regulated gene 72 protein && PF02558:Ketopantoate reductase PanE/ApbA|PF08546:Ketopantoate reductase PanE/ApbA C terminal	-	329.643	280.71	316.133	97.2541	97.8987	106.248
FOXG_11716	4325.39	864.225	2.32327	4.23079e-13	1.35331e-10	protein_coding	- && I1RJD6.1 RecName: Full=Sphingolipid C9-methyltransferase 1; Short=C-9-MT1 && PF02353:Mycolic acid cyclopropane synthetase	-	131.028	195.899	226.092	38.5611	35.317	36.6166
FOXG_02078	13339.6	2229.41	2.58087	6.41326e-13	2.00013e-10	protein_coding	- && P14010.1 RecName: Full=4-aminobutyrate aminotransferase; AltName: Full=GABA aminotransferase; Short=GABA-AT; AltName: Full=Gamma-amino-N-butyrate transaminase; Short=GABA transaminase && PF00202:Aminotransferase class-III	Aminotran_3	372.018	374.446	577.638	93.8475	69.3679	58.0789
FOXG_05128	18978	3750.26	2.33924	7.08494e-13	2.15572e-10	protein_coding	- && O74238.1 RecName: Full=Protein SnodProt1; Flags: Precursor && PF07249:Cerato-platanin	-	1620.19	1009.82	1756.53	302.402	273.102	291.325
FOXG_09822	2186.16	444.653	2.29721	9.72815e-13	2.88949e-10	protein_coding	- && P47159.1 RecName: Full=Uncharacterized membrane protein YJR124C && PF07690:Major Facilitator Superfamily	MFS_1	95.3707	93.2669	114.115	26.8561	17.2944	17.4277
FOXG_10006	171.953	8.27769	4.36713	2.32392e-12	6.66239e-10	protein_coding	- && - && -	-	3.10833	3.67125	8.56854	0.220659	0.344489	0.1737
FOXG_04022	2.77994	1164.19	-8.67975	2.34986e-12	6.66239e-10	protein_coding	- && B8M9K0.1 RecName: Full=Hydrolase tropI; AltName: Full=Tropolone synthesis protein I && PF01738:Dienelactone hydrolase family	-	0.46532	0.262731	0	3.59691	97.1792	204.119
FOXG_16643	1030.91	72.0404	3.83725	2.42834e-12	6.73191e-10	protein_coding	- && P50166.1 RecName: Full=D-arabinitol 2-dehydrogenase [ribulose-forming]; Short=ARDH && PF00106:short chain dehydrogenase	adh_short	38.6884	70.935	104.984	8.00542	3.61548	3.37595
FOXG_12873	267.164	13.2657	4.32309	2.6923e-12	7.30139e-10	protein_coding	- && Q15125.3 RecName: Full=3-beta-hydroxysteroid-Delta(8),Delta(7)-isomerase; AltName: Full=Cholestenol Delta-isomerase; AltName: Full=Delta(8)-Delta(7) sterol isomerase; Short=D8-D7 sterol isomerase; AltName: Full=Emopamil-binding protein && PF05241:Emopamil binding protein	EBP	27.2323	18.8111	26.5602	2.38871	0.599338	0.616995
FOXG_13768	27.8628	749.347	-4.74293	4.23395e-12	1.1238e-09	protein_coding	- && - && PF00491:Arginase family	-	3.0198	1.82684	0.791015	94.2609	29.7305	27.6286
FOXG_01160	19.5155	209.338	-3.40495	5.14579e-12	1.33737e-09	protein_coding	- && - && -	-	0.703655	0.63568	0.206436	5.72206	5.72094	5.13804
FOXG_01332	885.113	139.471	2.66532	6.43759e-12	1.63896e-09	protein_coding	- && - && PF01490:Transmembrane amino acid transporter protein	Aa_trans	32.5083	31.0998	58.7067	7.0983	5.67634	6.49907
FOXG_03952	4766.32	211.731	4.49313	9.60683e-12	2.36041e-09	protein_coding	- && - && -	-	155.651	339.208	433.857	4.06767	15.9536	21.2345
FOXG_04904	14702.6	3632.12	2.01713	9.64978e-12	2.36041e-09	protein_coding	- && - && -	-	374.981	287.311	445.514	101.683	85.7457	86.2434
FOXG_14795	328.463	1021.48	-1.63615	1.42891e-11	3.42801e-09	protein_coding	- && O81185.1 RecName: Full=Caffeoyl-CoA O-methyltransferase 1; AltName: Full=Trans-caffeoyl-CoA 3-O-methyltransferase 1; Short=CCoAMT-1; Short=CCoAOMT-1 && PF01596:O-methyltransferase	-	27.6959	30.6673	26.9715	86.1347	83.4383	95.808
FOXG_03837	30.1697	402.217	-3.73582	1.84579e-11	4.34456e-09	protein_coding	- && Q10088.1 RecName: Full=Putative agmatinase 1; AltName: Full=Agmatine ureohydrolase 1; Short=AUH 1; Flags: Precursor && PF00491:Arginase family	-	1.79768	1.63711	1.48862	37.2502	17.5903	10.7976
FOXG_04728	0	81.6562	-8.6338	2.42094e-11	5.59281e-09	protein_coding	- && O74208.3 RecName: Full=ATP-binding cassette transporter CGR1; AltName: Full=Pleiomorphic drug resistance homolog && PF01061:ABC-2 type transporter	ABC2_membrane	0	0	0	8.07077	11.0842	12.4139
FOXG_09167	366.461	9.99573	5.19934	2.52005e-11	5.71594e-09	protein_coding	- && - && PF13508:Acetyltransferase (GNAT) domain	-	7.1761	28.107	64.7236	0.749607	0.827552	1.15066
FOXG_06392	8757.4	2980.39	1.55493	2.78104e-11	6.19526e-09	protein_coding	- && P34229.2 RecName: Full=Fatty acid synthase subunit beta; Includes: RecName: Full=3-hydroxyacyl-[acyl-carrier-protein] dehydratase; Includes: RecName: Full=Enoyl-[acyl-carrier-protein] reductase [NADH]; Includes: RecName: Full=[Acyl-carrier-protein] acetyltransferase; Includes: RecName: Full=[Acyl-carrier-protein] malonyltransferase; Includes: RecName: Full=S-acyl fatty acid synthase thioeste…	Acyl_transf_1	82.468	81.6355	96.4916	28.9924	31.8701	27.8252
novel.1231	74.3163	0	8.85714	4.19812e-11	8.98656e-09	-	- && Q9WVP9.2 RecName: Full=Interferon-induced GTP-binding protein Mx2; AltName: Full=Myxovirus resistance protein 2 && -	-	8.6344	4.64303	3.92031	0	0	0
FOXG_10638	1236.93	30.6346	5.33406	4.23339e-11	8.98656e-09	protein_coding	- && P45699.1 RecName: Full=Putative endoglucanase type K; AltName: Full=Cellulase; AltName: Full=Endo-1,4-beta-glucanase; Flags: Precursor && PF00734:Fungal cellulose binding domain|PF02015:Glycosyl hydrolase family 45	-	12.5359	24.1855	119.68	1.07669	1.8126	0.984263
FOXG_12240	44887.8	2811.76	3.99674	4.25016e-11	8.98656e-09	protein_coding	- && A0A0B5EMG9.1 RecName: Full=Efflux pump FUBT; AltName: Full=Fusaric acid biosynthesis protein T; AltName: Full=Fusaric acid transporter && PF07690:Major Facilitator Superfamily	MFS_1	852.471	1112.41	3718.27	140.917	120.38	94.6942
FOXG_15797	314.239	1.97443	7.29729	5.53931e-11	1.15171e-08	protein_coding	- && M2SNN6.1 RecName: Full=Secondary metabolism regulator LAE1; AltName: Full=Methyltransferase LAE1; AltName: Full=Velvet complex subunit LAE1 && PF13489:Methyltransferase domain	-	4.1702	5.88647	53.5253	0.222313	0.111559	0.065626
FOXG_16943	13425.4	1165.01	3.52651	5.72064e-11	1.16992e-08	protein_coding	- && P15703.1 RecName: Full=Glucan 1,3-beta-glucosidase; AltName: Full=Exo-1,3-beta-glucanase; AltName: Full=GP29; AltName: Full=Soluble cell wall protein 9; Flags: Precursor && PF00332:Glycosyl hydrolases family 17	Glyco_hydro_17	522.546	392.748	1422.44	69.7842	63.8924	69.1844
FOXG_06168	52.0734	497.301	-3.25991	5.87983e-11	1.18308e-08	protein_coding	- && - && -	-	2.68371	0.893628	2.47304	23.8088	15.6951	18.2773
FOXG_02600	2.42459	99.0925	-5.28827	6.35726e-11	1.25884e-08	protein_coding	- && Q92407.1 RecName: Full=Glucokinase; AltName: Full=Glucose kinase; Short=GLK && PF03727:Hexokinase	-	0.370761	0.261675	0	9.88759	4.96169	10.9983
FOXG_12867	161.34	8.89401	4.18924	8.67767e-11	1.69147e-08	protein_coding	- && A7XRZ1.1 RecName: Full=Probable methyltransferase tdiE; AltName: Full=Terrequinone biosynthesis protein D && PF13489:Methyltransferase domain	-	4.83933	11.4901	17.4738	0.517954	0.46207	0.883411
FOXG_03558	16719.4	251.889	6.05262	1.02245e-10	1.93354e-08	protein_coding	- && - && PF05730:CFEM domain	-	55.819	97.3206	939.34	6.80242	3.40451	6.25197
FOXG_15716	1759.49	47.7358	5.20576	1.02409e-10	1.93354e-08	protein_coding	- && - && PF07690:Major Facilitator Superfamily	MFS_1	50.8193	29.8739	242.737	1.9692	1.97633	4.82927
FOXG_15707	7.19741	117.486	-4.00848	1.03846e-10	1.93354e-08	protein_coding	- && A7HU16.1 RecName: Full=Baeyer-Villiger monooxygenase; Short=BVMO && PF13738:Pyridine nucleotide-disulphide oxidoreductase	-	0.378773	0.249508	0.138904	3.45492	2.87972	6.18841
FOXG_15779	61.908	4.09684	3.9247	1.07146e-10	1.96565e-08	protein_coding	- && - && -	-	2.54618	2.04824	2.56024	0.19047	0.0955795	0.18742
FOXG_13546	69.6915	1.3764	5.60457	1.11088e-10	2.00844e-08	protein_coding	- && N4WEA4.1 RecName: Full=3-hydroxyacyl-CoA dehydrogenase-like protein LAM1; AltName: Full=T-toxin biosynthesis protein LAM1 && -	-	3.57466	4.82646	6.83948	0.120139	0.180861	0
FOXG_14481	256.17	14.114	4.17941	1.42809e-10	2.5128e-08	protein_coding	- && G9P9X3.1 RecName: Full=Secondary metabolism regulator LAE1; AltName: Full=Methyltransferase LAE1; AltName: Full=Velvet complex subunit LAE1 >T1T504.1 RecName: Full=Secondary metabolism regulator LAE1; AltName: Full=Methyltransferase LAE1; AltName: Full=Velvet complex subunit LAE1 && PF13489:Methyltransferase domain	-	10.5388	27.1736	38.2613	2.19953	0.735831	1.25049
FOXG_01611	11672.4	2375.51	2.29688	1.43013e-10	2.5128e-08	protein_coding	- && Q6TU48.1 RecName: Full=NADP-dependent malic enzyme; Short=NADP-ME; AltName: Full=SrfA-induced gene A protein && -	-	277.318	240.309	324.73	40.1018	55.0486	76.2822
FOXG_09785	3339	241.001	3.79274	1.98827e-10	3.44496e-08	protein_coding	- && Q4WF53.1 RecName: Full=Nonribosomal peptide synthetase 4; AltName: Full=Siderophore peptide synthase D && PF00501:AMP-binding enzyme|PF00550:Phosphopantetheine attachment site|PF00668:Condensation domain	AMP-binding	13.8322	33.2236	58.5272	1.65899	2.24905	3.7127
FOXG_02479	63.9512	0	8.64019	3.2249e-10	5.51105e-08	protein_coding	- && - && PF13632:Glycosyl transferase family group 2	-	5.51416	2.35379	2.36265	0	0	0
FOXG_12160	492.595	1.97244	7.95041	4.06298e-10	6.84942e-08	protein_coding	- && M2SNN6.1 RecName: Full=Secondary metabolism regulator LAE1; AltName: Full=Methyltransferase LAE1; AltName: Full=Velvet complex subunit LAE1 && PF13489:Methyltransferase domain	-	3.37438	9.95372	76.6268	0.300967	0	0.0592295
FOXG_04023	32.3548	6754.62	-7.70359	4.13126e-10	6.87166e-08	protein_coding	- && P87219.1 RecName: Full=Sorbose reductase SOU1; AltName: Full=Sorbitol utilization protein SOU1 && PF00106:short chain dehydrogenase	adh_short	5.51323	1.37334	0.495542	7.33263	503.254	1030.55
FOXG_15330	666.321	29.5716	4.49225	4.31092e-10	7.07615e-08	protein_coding	- && - && PF00187:Chitin recognition protein	-	10.2393	20.6774	72.8663	1.71133	1.63165	1.26295
FOXG_03875	3.29335	130.216	-5.29514	4.70506e-10	7.62281e-08	protein_coding	- && P38156.1 RecName: Full=Maltose permease MAL31; AltName: Full=Maltose transport protein MAL31 && PF00083:Sugar (and other) transporter	Sugar_tr	0.157542	0.11119	0.0962896	3.13581	1.98607	9.31072
FOXG_11954	2103.37	32.3487	6.02249	6.32541e-10	1.01166e-07	protein_coding	- && G3XMD1.1 RecName: Full=Highly reducing polyketide synthase azaB; Short=HR-PKS azaB; AltName: Full=Azaphilone biosynthesis cluster protein azaB && PF02801:Beta-ketoacyl synthase, C-terminal domain|PF00109:Beta-ketoacyl synthase, N-terminal domain|PF08659:KR domain|PF08242:Methyltransferase domain|PF00698:Acyl transferase domain|PF00550:Phosphopantetheine attachment site|PF14765:Polyketide syn…	ketoacyl-synt	2.4359	4.29248	48.9414	0.261721	0.328335	0.266114
FOXG_01344	59.239	0	8.53153	6.48991e-10	1.02483e-07	protein_coding	- && - && PF01490:Transmembrane amino acid transporter protein	Aa_trans	5.80977	5.31742	2.14029	0	0	0
FOXG_11831	3717.72	75.8905	5.61457	6.95334e-10	1.08429e-07	protein_coding	- && - && PF00884:Sulfatase	Sulfatase	23.7815	16.8457	186.385	0.60382	2.18835	1.84187
FOXG_06081	30.6094	154.787	-2.34826	7.11761e-10	1.0962e-07	protein_coding	- && - && PF07173:Protein of unknown function (DUF1399)	-	1.11821	1.09437	1.64028	6.18891	7.25231	6.04217
FOXG_04307	111.84	0.275677	8.48117	9.09243e-10	1.38327e-07	protein_coding	- && - && PF01127:Succinate dehydrogenase/Fumarate reductase transmembrane subunit	-	7.46296	5.2672	19.8926	0	0.0804127	0
FOXG_12198	215.54	1508.05	-2.80618	9.41129e-10	1.41453e-07	protein_coding	- && - && PF13419:Haloacid dehalogenase-like hydrolase	-	22.1888	16.9392	14.9234	196.178	76.6675	105.33
FOXG_16901	78.1364	789.404	-3.33265	9.63423e-10	1.4308e-07	protein_coding	- && Q9D379.2 RecName: Full=Epoxide hydrolase 1; AltName: Full=Epoxide hydratase; AltName: Full=Microsomal epoxide hydrolase && PF06441:Epoxide hydrolase N terminus	EHN	5.31743	5.3233	1.79788	40.5787	58.8064	26.2808
FOXG_15760	282.069	47.5285	2.57036	1.0954e-09	1.60767e-07	protein_coding	- && P78595.2 RecName: Full=Multidrug resistance protein CDR2 && PF00005:ABC transporter|PF01061:ABC-2 type transporter|PF14510:ABC-transporter extracellular N-terminal|PF06422:CDR ABC transporter	ABC2_membrane	5.05763	7.17265	6.61783	0.64241	1.36315	1.17033
FOXG_09114	178.267	18.8805	3.23149	1.15028e-09	1.66858e-07	protein_coding	- && P34054.1 RecName: Full=Amino-acid permease inda1 && PF00324:Amino acid permease	AA_permease	8.05392	7.54134	4.50622	0.867254	0.932564	0.329156
novel.383	103.532	494.135	-2.25092	1.17268e-09	1.68151e-07	-	- && - && -	-	5.76037	6.93853	4.08406	22.6199	24.0425	33.4391
FOXG_16940	168.056	8.06897	4.38991	1.30615e-09	1.85161e-07	protein_coding	- && - && -	-	7.29799	8.41292	27.4323	0.493615	0.495401	1.08244
FOXG_03602	56.9438	793.466	-3.79746	1.53402e-09	2.12833e-07	protein_coding	- && - && -	-	7.36169	17.2255	7.29643	269.302	87.9826	86.9879
FOXG_13750	12352.9	786.738	3.97277	1.54065e-09	2.12833e-07	protein_coding	- && - && -	-	648.151	651.572	2614.02	118.619	49.8726	80.77
FOXG_01779	4295.8	1276.93	1.75017	1.55253e-09	2.12833e-07	protein_coding	- && - && -	-	132.069	88.8021	106.096	36.3155	30.6347	30.2412
FOXG_09168	3704	231.771	3.99786	1.92318e-09	2.60778e-07	protein_coding	- && Q7SBB6.1 RecName: Full=Probable Delta(7)-sterol 5(6)-desaturase; AltName: Full=C-5 sterol desaturase; AltName: Full=Ergosterol Delta(5,6) desaturase; AltName: Full=Sterol-C5-desaturase && -	-	58.2205	123.422	168.538	14.2569	3.36212	4.29292
FOXG_02498	17.4807	1657.85	-6.56104	2.10691e-09	2.8262e-07	protein_coding	- && Q54H55.1 RecName: Full=FAD-linked oxidoreductase DDB_G0289697 && PF01565:FAD binding domain	FAD_binding_4	0.978339	1.0462	0.16308	182.566	17.8017	7.10317
FOXG_03766	5.86249	178.971	-4.95739	2.24139e-09	2.97461e-07	protein_coding	- && - && -	-	0.605091	0.0813448	0.739663	5.21188	14.4181	23.9063
FOXG_13538	1297.94	29.4903	5.46233	2.29928e-09	3.01932e-07	protein_coding	- && M2SNN6.1 RecName: Full=Secondary metabolism regulator LAE1; AltName: Full=Methyltransferase LAE1; AltName: Full=Velvet complex subunit LAE1 && PF13489:Methyltransferase domain	-	14.8172	38.1612	150.484	0.34447	1.68537	2.59299
FOXG_10370	227.96	2587.89	-3.50354	2.36984e-09	3.07956e-07	protein_coding	- && - && PF03795:YCII-related domain	-	51.7308	39.0943	11.2851	526.976	325.381	306.837
novel.915	37.444	205.274	-2.45441	2.53406e-09	3.25901e-07	-	- && - && -	-	1.53016	1.75492	1.75356	6.50543	8.94025	12.1769
FOXG_16589	2417.71	116.521	4.37533	2.84586e-09	3.62267e-07	protein_coding	- && - && PF00884:Sulfatase	Sulfatase	33.534	20.0794	118.191	1.19068	3.44783	3.6416
FOXG_16832	250.442	37.9812	2.72201	2.97977e-09	3.75481e-07	protein_coding	- && - && PF01490:Transmembrane amino acid transporter protein	Aa_trans	14.9078	6.61825	13.3799	1.79938	1.46008	2.03427
FOXG_02785	208.165	9.54184	4.43738	3.2155e-09	3.98738e-07	protein_coding	- && - && PF01490:Transmembrane amino acid transporter protein	Aa_trans	13.3229	6.85129	8.83922	0.995401	0.153693	0.180824
FOXG_03852	1755.01	44.961	5.28683	3.22826e-09	3.98738e-07	protein_coding	- && - && -	-	41.3795	25.0226	302.489	4.21478	1.62248	3.61326
FOXG_09782	1763.39	168.947	3.38389	3.6064e-09	4.41077e-07	protein_coding	- && Q870L2.1 RecName: Full=Siderophore iron transporter mirB; AltName: Full=Major facilitator iron-regulated transporter B; AltName: Full=Triacetylfusarinine C permease && PF07690:Major Facilitator Superfamily	MFS_1	52.4691	72.5569	47.6358	8.71413	1.8895	5.93869
FOXG_06393	553.133	3012.81	-2.44465	4.31557e-09	5.22686e-07	protein_coding	- && O14057.1 RecName: Full=Probable guanine deaminase; Short=Guanase; Short=Guanine aminase; AltName: Full=Guanine aminohydrolase; Short=GAH && PF01979:Amidohydrolase family	Amidohydro_1	33.9498	29.0522	14.2581	162.139	133.962	124.72
FOXG_13707	519.323	30.1607	4.10403	5.06931e-09	6.08073e-07	protein_coding	- && Q6RWA9.1 RecName: Full=Sodium/potassium-transporting ATPase subunit alpha; Short=Na(+)/K(+) ATPase alpha subunit; AltName: Full=Sodium pump subunit alpha; AltName: Full=TNaK1-alpha && PF00122:E1-E2 ATPase|PF00690:Cation transporter/ATPase, N-terminus	E1-E2_ATPase	10.3597	9.17301	44.3497	1.72324	0.949519	1.03734
FOXG_00416	792.393	200.815	1.98011	5.24754e-09	6.21686e-07	protein_coding	- && - && -	-	22.8695	16.261	27.8822	5.94688	4.91927	6.11681
FOXG_00584	1116.29	3463.62	-1.63393	5.33453e-09	6.21686e-07	protein_coding	- && - && PF16010:Cytochrome domain of cellobiose dehydrogenase|PF10348:Domain of unknown function (DUF2427)	-	45.756	44.2858	56.3308	178.25	144.158	131.754
FOXG_03863	198.99	32.6873	2.60717	5.35247e-09	6.21686e-07	protein_coding	- && P08843.2 RecName: Full=Alcohol dehydrogenase 1; AltName: Full=Alcohol dehydrogenase I; Short=ADH I && PF00107:Zinc-binding dehydrogenase|PF08240:Alcohol dehydrogenase GroES-like domain	ADH_zinc_N	4.79451	9.83658	9.55682	1.26877	1.20634	1.49814
FOXG_05607	7235.39	1049.28	2.7857	5.38213e-09	6.21686e-07	protein_coding	- && - && -	-	388.662	228.673	665.479	47.1422	64.0776	74.8139
FOXG_17594	218.894	25.1598	3.11951	5.77152e-09	6.60548e-07	protein_coding	- && Q4HVS2.2 RecName: Full=Glucose N-acetyltransferase 1; AltName: Full=N-acetylglucosaminyltransferase && -	-	17.6534	7.11041	17.5491	2.17698	1.11908	1.56741
FOXG_09879	2776.02	64.8012	5.41954	5.92277e-09	6.71696e-07	protein_coding	- && P38680.2 RecName: Full=N amino acid transport system protein; AltName: Full=Methyltryptophan resistance protein && PF01490:Transmembrane amino acid transporter protein	Aa_trans	68.1471	31.6147	255.863	6.29877	1.13011	0.872555
FOXG_03873	9.14571	220.947	-4.57503	6.23584e-09	7.0083e-07	protein_coding	- && - && PF01408:Oxidoreductase family, NAD-binding Rossmann fold	GFO_IDH_MocA	0.430952	0.405543	0.0877993	8.32811	2.20101	11.8004
FOXG_09938	1863.89	5907.45	-1.66429	6.62968e-09	7.3325e-07	protein_coding	- && Q54TE3.1 RecName: Full=GATA zinc finger domain-containing protein 10 && PF00320:GATA zinc finger	GATA	160.152	117.718	140.058	404.34	524.114	396.132
FOXG_02878	253.37	4.87223	5.6955	6.64187e-09	7.3325e-07	protein_coding	- && - && -	-	3.7255	8.63632	52.427	0.632149	0.281972	0.331747
FOXG_04543	3527.55	69.5284	5.6646	7.19367e-09	7.87202e-07	protein_coding	- && O60113.1 RecName: Full=Uncharacterized amino-acid permease C15C4.04c && PF13520:Amino acid permease	-	22.9497	52.2972	355.418	5.19793	0.875067	2.41546
FOXG_17419	4347.28	352.385	3.62512	7.81845e-09	8.48132e-07	protein_coding	- && - && -	-	70.6374	230.529	356.494	17.0788	11.01	25.2203
FOXG_14630	107.713	2.67178	5.35048	8.1899e-09	8.80767e-07	protein_coding	- && - && -	-	7.79869	20.9257	3.22065	0.325857	0.081759	0.384766
FOXG_08223	13007.6	1156.98	3.49081	8.85503e-09	9.43921e-07	protein_coding	- && P53045.1 RecName: Full=Methylsterol monooxygenase; AltName: Full=C-4 methylsterol oxidase && PF04116:Fatty acid hydroxylase superfamily	-	456.381	395.723	1044.99	99.5925	32.4867	36.6604
FOXG_03603	124.629	801.429	-2.68131	8.92847e-09	9.43921e-07	protein_coding	- && - && -	-	16.5632	23.2522	7.80002	107.359	85.9451	112.889
FOXG_04128	75.3922	0	8.87426	1.03969e-08	1.08993e-06	protein_coding	- && - && -	-	3.10691	11.6949	32.282	0	0	0
FOXG_15436	881.762	166.567	2.40476	1.06132e-08	1.10333e-06	protein_coding	- && - && -	-	48.0258	55.8411	42.3553	12.3442	5.16585	10.1117
FOXG_04752	98474.8	2382.9	5.36897	1.08937e-08	1.12313e-06	protein_coding	- && S0DZN4.1 RecName: Full=Efflux pump bik6; AltName: Full=Bikaverin biosynthesis protein 6 && PF07690:Major Facilitator Superfamily	MFS_1	294.278	2023.08	7744.41	39.3205	80.8411	123.314
FOXG_15193	5.29973	65.5945	-3.59346	1.12916e-08	1.15461e-06	protein_coding	- && - && PF07287:Protein of unknown function (DUF1446)	-	0.152594	0.323093	0.0932656	2.44756	2.5748	2.01955
FOXG_11436	1076.8	213.572	2.33324	1.14984e-08	1.15729e-06	protein_coding	- && Q9US47.2 RecName: Full=Putative succinate-semialdehyde dehydrogenase C1002.12c [NADP(+)]; Short=SSDH && PF00171:Aldehyde dehydrogenase family	Aldedh	57.6842	46.829	36.6805	8.78826	13.0494	6.16668
FOXG_05929	148.942	29.3659	2.34089	1.15034e-08	1.15729e-06	protein_coding	- && Q9Y7B6.1 RecName: Full=3-methyl-2-oxobutanoate hydroxymethyltransferase; AltName: Full=Ketopantoate hydroxymethyltransferase && PF02548:Ketopantoate hydroxymethyltransferase	-	6.38594	5.34696	9.34282	1.3604	1.32631	1.46865
FOXG_07538	718.33	182.638	1.97595	1.50673e-08	1.50108e-06	protein_coding	- && - && -	-	47.1803	42.9949	68.5169	12.5006	11.5105	16.3369
FOXG_09906	3.37238	51.6994	-3.95006	1.51612e-08	1.50108e-06	protein_coding	- && P26263.3 RecName: Full=Pyruvate decarboxylase isozyme 3 && PF02775:Thiamine pyrophosphate enzyme, C-terminal TPP binding domain	-	0.294637	0.277265	0.360164	3.64405	5.71443	4.93033
FOXG_11847	1.79292	108.247	-5.88851	1.57529e-08	1.54738e-06	protein_coding	- && Q00869.2 RecName: Full=Enniatin synthase; Includes: RecName: Full=N-methylcyclopeptide synthetase; Includes: RecName: Full=S-adenosyl-L-methionine-dependent N-methyltransferase && PF00501:AMP-binding enzyme|PF00668:Condensation domain|PF13745:HxxPF-repeated domain|PF00550:Phosphopantetheine attachment site	AMP-binding	0.00773714	0.0218428	0.00945788	0.299039	0.384155	1.6737
FOXG_09784	457.106	51.5243	3.15188	1.76274e-08	1.71089e-06	protein_coding	- && Q8GB17.3 RecName: Full=Carnitinyl-CoA dehydratase; AltName: Full=Crotonobetainyl-CoA hydratase >B4EY26.1 RecName: Full=Carnitinyl-CoA dehydratase; AltName: Full=Crotonobetainyl-CoA hydratase && PF00378:Enoyl-CoA hydratase/isomerase	ECH	16.1403	54.5178	29.6426	2.71226	3.32698	5.26649
FOXG_06356	2370.78	99.6221	4.57282	1.76918e-08	1.71089e-06	protein_coding	- && - && -	-	33.0558	101.276	429.703	8.2995	6.29634	9.10543
FOXG_12353	162.405	9.21736	4.14534	1.8055e-08	1.72043e-06	protein_coding	- && - && -	-	9.71785	14.5746	45.1034	1.17373	0.824583	1.94029
FOXG_03789	35279.9	2814.75	3.64772	1.80662e-08	1.72043e-06	protein_coding	- && Q7RVX9.2 RecName: Full=Repressible high-affinity phosphate permease && PF00083:Sugar (and other) transporter	Sugar_tr	645.359	792.893	2145.84	169.105	60.6332	56.2125
FOXG_13706	1183.53	65.9272	4.16412	1.84313e-08	1.7419e-06	protein_coding	- && Q13733.3 RecName: Full=Sodium/potassium-transporting ATPase subunit alpha-4; Short=Na(+)/K(+) ATPase alpha-4 subunit; AltName: Full=Sodium pump subunit alpha-4 && PF00702:haloacid dehalogenase-like hydrolase|PF00689:Cation transporting ATPase, C-terminus	Cation_ATPase_C	33.0435	31.7798	137.112	5.76462	4.04514	1.43883
FOXG_16878	2970.55	101.033	4.87707	1.87479e-08	1.7585e-06	protein_coding	- && Q8X176.1 RecName: Full=Acid phosphatase; Flags: Precursor && PF04185:Phosphoesterase family	Phosphoesterase	47.1135	45.5472	305.97	8.84661	2.40463	2.30681
FOXG_02877	278.701	15.1363	4.19842	1.93027e-08	1.79703e-06	protein_coding	- && - && -	-	5.81172	7.63782	25.8448	0.387279	1.24378	0.503022
FOXG_10294	877.142	163.127	2.42623	2.09966e-08	1.94024e-06	protein_coding	- && Q5Z8T3.1 RecName: Full=Probable inositol oxygenase; AltName: Full=Myo-inositol oxygenase; Short=MI oxygenase && PF05153:Myo-inositol oxygenase	-	33.9476	51.6197	80.3655	12.4711	8.44848	9.93986
FOXG_05473	3975.44	11800.7	-1.56965	2.11884e-08	1.94357e-06	protein_coding	- && - && -	-	179.151	211.406	190.548	584.927	461.681	678.346
FOXG_13311	976.523	50.9501	4.25905	2.18107e-08	1.98604e-06	protein_coding	- && Q5RLY7.2 RecName: Full=Cysteine dioxygenase; Short=CDO && PF05995:Cysteine dioxygenase type I	-	64.6464	17.61	151.497	6.57518	2.90355	2.71735
novel.952	42.0657	275.389	-2.7079	2.59418e-08	2.3451e-06	-	- && - && -	-	3.17999	2.08909	1.83359	9.13676	21.6445	15.7173
FOXG_02348	955.326	289.137	1.72368	2.67468e-08	2.40047e-06	protein_coding	- && Q01447.1 RecName: Full=Delta(14)-sterol reductase; AltName: Full=C-14 sterol reductase; AltName: Full=Sterol C14-reductase && PF01222:Ergosterol biosynthesis ERG4/ERG24 family	-	42.5031	32.3998	52.7685	12.7381	13.1158	12.787
novel.1323	260.693	3.64878	6.17491	2.73533e-08	2.43738e-06	-	- && - && -	-	7.24158	12.1946	73.7676	0	0.492804	0.811716
FOXG_04693	1183.03	14.0106	6.40227	2.87751e-08	2.54589e-06	protein_coding	- && - && PF00350:Dynamin family	-	2.5368	11.8425	151.218	0.653645	0.308711	0.998817
FOXG_14803	55.9332	0.324342	7.48072	2.94615e-08	2.58825e-06	protein_coding	- && - && -	-	13.0786	17.3752	30.0937	0	0	0.351099
FOXG_02162	880.927	149.456	2.55959	2.97061e-08	2.59149e-06	protein_coding	- && Q12740.1 RecName: Full=Pyrroline-5-carboxylate reductase; Short=P5C reductase; Short=P5CR && PF14748:Pyrroline-5-carboxylate reductase dimerisation|PF03807:NADP oxidoreductase coenzyme F420-dependent	F420_oxidored	47.9406	42.9689	85.6835	6.11208	11.4947	12.3535
FOXG_02369	12.5627	85.8772	-2.77328	3.28816e-08	2.84859e-06	protein_coding	- && - && -	-	3.16783	2.34225	2.48937	23.7875	16.852	14.044
FOXG_07920	12299.3	2407.23	2.35307	3.92484e-08	3.37672e-06	protein_coding	- && - && PF05730:CFEM domain	-	899.022	440.78	887.446	195.484	116.916	123.518
FOXG_06388	93.8196	1098.18	-3.55375	4.09177e-08	3.49622e-06	protein_coding	- && O94528.1 RecName: Full=Caffeine resistance protein 5 && PF07690:Major Facilitator Superfamily	MFS_1	2.0746	1.18531	6.52111	36.1681	49.3759	28.9446
FOXG_06218	13419	1098.04	3.61129	4.18977e-08	3.55561e-06	protein_coding	- && A7BHQ9.1 RecName: Full=Tyrosinase; Flags: Precursor && PF00264:Common central domain of tyrosinase	-	237.176	192.319	874.584	20.688	41.2311	44.7901
FOXG_09868	4.63093	119.338	-4.66734	4.6108e-08	3.88647e-06	protein_coding	- && - && -	-	0.252239	0.415392	0.154169	14.2335	4.354	2.59008
FOXG_04166	10345.2	1684.45	2.61855	4.69202e-08	3.92839e-06	protein_coding	- && O13820.3 RecName: Full=Cytochrome P450 61; AltName: Full=C-22 sterol desaturase && -	-	151.391	160.783	405.181	43.7699	35.7658	37.2665
FOXG_05395	422.124	24.4515	4.10798	4.79312e-08	3.98628e-06	protein_coding	- && - && PF13455:Meiotically up-regulated gene 113	-	22.6361	23.1809	85.9949	4.46016	0.946911	2.22813
FOXG_03639	253.202	1128.5	-2.15711	4.93115e-08	4.07391e-06	protein_coding	- && Q4HTS9.2 RecName: Full=IMP-specific 5'-nucleotidase 1 && PF06437:IMP-specific 5'-nucleotidase	-	11.668	8.81113	13.7347	68.6655	34.606	49.2172
FOXG_05355	1578.16	215.678	2.87127	5.29628e-08	4.34679e-06	protein_coding	- && P25340.2 RecName: Full=Delta(24(24(1)))-sterol reductase; AltName: Full=C-24(28) sterol reductase; AltName: Full=Sterol Delta(24(28))-reductase && PF01222:Ergosterol biosynthesis ERG4/ERG24 family	-	44.1648	28.8606	100.706	7.49912	6.88896	9.35471
FOXG_16536	59.489	667.997	-3.48432	5.55731e-08	4.53121e-06	protein_coding	- && - && PF00383:Cytidine and deoxycytidylate deaminase zinc-binding region	-	8.39269	7.50295	1.66712	100.07	46.3908	50.7498
FOXG_08656	1165.1	54.5833	4.41388	5.63173e-08	4.56207e-06	protein_coding	- && - && -	-	44.9481	30.6782	113.557	6.60104	1.2086	1.0533
FOXG_12404	160.244	24.9894	2.684	5.85251e-08	4.71033e-06	protein_coding	- && - && -	-	5.39625	7.92591	3.1199	0.930081	0.735444	0.898548
FOXG_08985	442.996	3359.51	-2.92376	6.05461e-08	4.84175e-06	protein_coding	- && P35844.1 RecName: Full=Oxysterol-binding protein homolog 4; AltName: Full=Protein KES1 && PF01237:Oxysterol-binding protein	-	19.2573	12.4715	35.7069	110.18	260.857	140.368
FOXG_03926	0	33.4697	-7.34736	6.50982e-08	5.1537e-06	protein_coding	- && - && PF07690:Major Facilitator Superfamily	MFS_1	0	0	0	1.32731	1.72392	1.70556
FOXG_03030	6968.92	2162.91	1.68786	6.52733e-08	5.1537e-06	protein_coding	- && Q4I1Y5.1 RecName: Full=Mannose-1-phosphate guanyltransferase; AltName: Full=GDP-mannose pyrophosphorylase; AltName: Full=GTP-mannose-1-phosphate guanylyltransferase && PF00132:Bacterial transferase hexapeptide (six repeats)|PF00483:Nucleotidyl transferase	Hexapep	221.926	207.298	336.216	80.7958	79.7862	76.9846
FOXG_13804	9538.64	2582.26	1.88522	7.55704e-08	5.90566e-06	protein_coding	- && - && -	-	230.385	419.155	276.52	73.4427	81.3095	95.9462
FOXG_01149	89.9233	344.902	-1.9374	7.57439e-08	5.90566e-06	protein_coding	- && O94225.1 RecName: Full=Homocitrate synthase, mitochondrial; Flags: Precursor && PF00682:HMGL-like	HMGL-like	4.04648	4.74811	3.84721	17.3773	11.5493	19.5612
FOXG_01019	2173.91	686.575	1.6627	7.76341e-08	6.01543e-06	protein_coding	- && Q2HCV1.1 RecName: Full=Pescadillo homolog; AltName: Full=Nucleolar protein 7 homolog && PF06732:Pescadillo N-terminus	-	70.6058	57.1928	76.0444	16.8705	25.8238	21.6844
FOXG_06391	9753.05	3367.75	1.534	8.04901e-08	6.19824e-06	protein_coding	- && P78615.1 RecName: Full=Fatty acid synthase subunit alpha; Includes: RecName: Full=Acyl carrier; Includes: RecName: Full=3-oxoacyl-[acyl-carrier-protein] reductase; AltName: Full=Beta-ketoacyl reductase; Includes: RecName: Full=3-oxoacyl-[acyl-carrier-protein] synthase; AltName: Full=Beta-ketoacyl synthase && PF00109:Beta-ketoacyl synthase, N-terminal domain|PF02801:Beta-ketoacyl synthase, C-…	ketoacyl-synt	103.297	88.9542	136.535	38.3358	38.205	36.9893
FOXG_05833	5546.61	1298.58	2.09467	8.29906e-08	6.3424e-06	protein_coding	- && S0DQM8.1 RecName: Full=3-hydroxy-3-methylglutaryl-coenzyme A reductase; Short=HMG-CoA reductase && PF12349:Sterol-sensing domain of SREBP cleavage-activation|PF13323:N-terminal domain with HPIH motif|PF00368:Hydroxymethylglutaryl-coenzyme A reductase	-	92.0658	63.8264	127.102	16.6074	23.7002	25.9477
FOXG_02044	4061.45	676.341	2.58595	8.33791e-08	6.3424e-06	protein_coding	- && - && -	-	242.761	89.2929	236.052	38.9216	31.7744	23.909
novel.1273	874.481	85.5724	3.35411	8.69539e-08	6.57424e-06	-	- && Q07824.1 RecName: Full=Polyamine transporter 1 && PF07690:Major Facilitator Superfamily	MFS_1	25.9454	13.4341	56.3465	3.03692	1.75029	4.58007
FOXG_05663	514.976	21.2109	4.60125	8.89267e-08	6.68289e-06	protein_coding	- && - && -	-	12.4631	21.6105	133.165	2.94371	1.52194	2.42259
FOXG_08562	6754	1069.14	2.65933	9.33277e-08	6.97164e-06	protein_coding	- && P25351.2 RecName: Full=Uncharacterized membrane protein YCR023C && PF07690:Major Facilitator Superfamily	MFS_1	157.777	122.719	296.198	17.6608	34.4138	39.2148
FOXG_01276	199.022	6.193	4.99724	9.39754e-08	6.97823e-06	protein_coding	- && - && PF13508:Acetyltransferase (GNAT) domain	-	6.18738	27.4492	21.3697	1.36652	0.0761924	0.268927
FOXG_12244	148.513	5.69926	4.6952	1.01981e-07	7.52785e-06	protein_coding	- && - && -	-	37.7671	32.2495	222.283	4.86563	3.79808	2.55345
FOXG_04544	500.328	13.8099	5.18035	1.08899e-07	7.9913e-06	protein_coding	- && - && -	-	5.13591	9.96451	74.175	1.12729	0.295141	1.04172
FOXG_05051	1059.43	217.444	2.28488	1.12942e-07	8.2395e-06	protein_coding	- && - && -	-	128.895	54.4817	108.189	18.8234	16.9189	24.1009
FOXG_03520	265.984	700.229	-1.39702	1.16147e-07	8.42406e-06	protein_coding	- && - && -	-	8.11931	10.0459	9.97099	25.1629	26.3329	22.5756
FOXG_13350	1551.66	119.314	3.69988	1.23464e-07	8.90298e-06	protein_coding	- && P18696.2 RecName: Full=Proline-specific permease; AltName: Full=Proline transport protein && PF00324:Amino acid permease	AA_permease	72.123	50.2342	57.4998	10.0612	2.07705	1.69179
FOXG_05422	2715.22	882.59	1.62147	1.25138e-07	8.97183e-06	protein_coding	- && - && PF00168:C2 domain	C2	53.6742	49.1204	43.6784	11.8246	17.9052	17.8816
FOXG_15342	1.69294	46.5406	-4.68729	1.32555e-07	9.44929e-06	protein_coding	- && - && PF01975:Survival protein SurE	-	0.0809821	0.304829	0	3.12994	3.7067	3.7697
FOXG_02895	28.7106	182.492	-2.65891	1.37549e-07	9.74959e-06	protein_coding	- && - && PF07883:Cupin domain	Cupin_2	7.57021	4.86507	2.48273	26.9751	39.5347	28.3126
FOXG_05055	6558.89	2537.61	1.36994	1.49043e-07	1.05046e-05	protein_coding	- && P79089.1 RecName: Full=Isocitrate dehydrogenase [NADP], mitochondrial; Short=IDH; AltName: Full=IDP; AltName: Full=NADP(+)-specific ICDH; AltName: Full=Oxalosuccinate decarboxylase; Flags: Precursor && PF00180:Isocitrate/isopropylmalate dehydrogenase	-	169.486	171.788	181.853	79.9215	57.3876	65.0863
FOXG_03906	3394.43	480.984	2.81874	1.61053e-07	1.12873e-05	protein_coding	- && P53744.1 RecName: Full=7-keto 8-aminopelargonic acid transporter; Short=KAPA transporter && PF13520:Amino acid permease	-	93.7184	84.0791	239.756	26.8961	19.0243	13.246
novel.209	0	35.5124	-7.43492	1.62253e-07	1.13079e-05	-	- && - && -	-	0	0	0	4.55073	2.38585	1.84461
FOXG_11965	93.6378	9.24872	3.33475	1.73286e-07	1.20097e-05	protein_coding	- && S0DPM1.1 RecName: Full=Cytochrome P450 monooxygenase apf7; AltName: Full=Apicidin F synthesis protein 7 && PF00067:Cytochrome P450	p450	1.9475	2.69051	6.28078	0.352329	0.38575	0.340384
FOXG_03428	5922.87	1588.39	1.8987	1.75631e-07	1.21049e-05	protein_coding	- && P45815.1 RecName: Full=Copper resistance protein CRF1; AltName: Full=YlCRF1 && PF00649:Copper fist DNA binding domain	Copper-fist	86.4512	108.684	169.384	31.5621	29.7252	36.4695
FOXG_09685	353.976	4.67558	6.22925	1.82608e-07	1.25e-05	protein_coding	- && P54781.1 RecName: Full=Cytochrome P450 61; AltName: Full=C-22 sterol desaturase && PF00067:Cytochrome P450	p450	34.2504	7.77141	1.27516	0.36958	0.202319	0
FOXG_10674	161.593	13.0599	3.62921	1.83367e-07	1.25e-05	protein_coding	- && - && PF00172:Fungal Zn(2)-Cys(6) binuclear cluster domain	Zn_clus	7.40624	15.9651	15.7908	1.79738	0.267242	1.10046
FOXG_17417	23.1528	217.878	-3.22388	1.9119e-07	1.29625e-05	protein_coding	- && - && -	-	1.83697	0.886492	0.345464	9.83056	6.79668	12.2526
FOXG_12911	1543.53	119.931	3.68517	1.92816e-07	1.3002e-05	protein_coding	- && - && -	-	41.5612	68.2599	267.068	11.3349	11.3759	6.57321
FOXG_10063	3472.05	918.024	1.91904	1.95384e-07	1.31044e-05	protein_coding	- && Q8VZR6.1 RecName: Full=Inositol transporter 1 && PF00083:Sugar (and other) transporter	Sugar_tr	83.383	149.775	127.658	39.8774	29.5365	25.987
FOXG_10454	13841.5	1656.73	3.06261	2.01325e-07	1.34306e-05	protein_coding	- && Q12436.1 RecName: Full=Zinc-regulated transporter 2; AltName: Full=Low-affinity zinc transport protein ZRT2 && PF02535:ZIP Zinc transporter	-	580.152	563.632	570.786	109.188	20.4208	75.6125
FOXG_12882	8489.32	1311.92	2.6939	2.09309e-07	1.3889e-05	protein_coding	- && Q873X9.1 RecName: Full=Endochitinase B1; AltName: Full=Chitinase B1; Flags: Precursor >E9QRF2.1 RecName: Full=Endochitinase B1; AltName: Full=Chitinase B1; Flags: Precursor && PF00704:Glycosyl hydrolases family 18	-	431.839	242.892	905.156	86.1361	78.7009	79.3142
FOXG_08657	1093.5	119.921	3.18805	2.1561e-07	1.42314e-05	protein_coding	- && - && PF12697:Alpha/beta hydrolase family	-	58.784	57.796	121.751	15.6255	3.72525	6.78635
FOXG_12855	1660.85	66.0847	4.65111	2.18413e-07	1.43405e-05	protein_coding	- && - && -	-	17.4033	43.0867	288.611	3.63741	6.02635	4.22683
FOXG_02497	5.39226	205.955	-5.22091	2.22857e-07	1.45557e-05	protein_coding	- && - && -	-	0.113694	0.748933	0	19.7741	8.5557	4.61791
FOXG_02296	3863.47	498.895	2.95315	2.49335e-07	1.62003e-05	protein_coding	- && - && PF10446:Protein of unknown function (DUF2457)	-	108.713	155.299	371.795	15.9571	31.0771	35.0684
FOXG_04026	8.99905	6039.34	-9.38521	2.58916e-07	1.67357e-05	protein_coding	- && - && PF13738:Pyridine nucleotide-disulphide oxidoreductase	-	0.198965	0.711486	0.0972857	0.522916	155.775	520.002
FOXG_08319	9024.09	2316.85	1.96158	2.6101e-07	1.6784e-05	protein_coding	- && Q10451.2 RecName: Full=Pentatricopeptide repeat-containing protein 5, mitochondrial; Flags: Precursor && PF13812:Pentatricopeptide repeat domain|PF13041:PPR repeat family	-	172.076	146.258	292.837	44.2947	55.5267	57.0912
novel.1101	71.4711	327.702	-2.1969	2.70962e-07	1.73346e-05	-	- && - && -	-	1.76661	2.11828	1.84603	12.2242	8.64314	5.40953
FOXG_03951	5387.48	468.629	3.52326	2.74431e-07	1.7467e-05	protein_coding	- && P30609.1 RecName: Full=Cytochrome P450 52A7; AltName: Full=Alkane-inducible P450-ALK4; AltName: Full=CYPLIIA7 && PF00067:Cytochrome P450	p450	97.3043	167.866	355.983	5.73223	21.4863	26.8124
FOXG_04494	41.1959	2.34942	4.13908	2.76648e-07	1.75187e-05	protein_coding	- && Q8K4D6.1 RecName: Full=Cytochrome P450 4X1; AltName: Full=CYPIVX1 && PF00067:Cytochrome P450	p450	0.99222	1.58326	2.42578	0.066694	0.100403	0.118127
FOXG_04562	892.026	39.5153	4.49557	2.82199e-07	1.77799e-05	protein_coding	- && - && PF10528:GLEYA domain	-	11.6	36.2738	132.991	4.78969	1.11791	2.1044
FOXG_11955	1992.72	207.585	3.26293	2.87525e-07	1.80245e-05	protein_coding	- && - && PF13489:Methyltransferase domain	-	28.569	41.7683	144.419	6.39422	7.30866	8.66874
FOXG_11112	1280.49	461.205	1.47304	2.91312e-07	1.81706e-05	protein_coding	- && G0S215.2 RecName: Full=Protein SDA1 && PF05285:SDA1|PF08158:NUC130/3NT domain	-	40.2151	27.5633	38.6197	12.1651	13.1941	12.963
FOXG_00614	2250.48	576.354	1.96501	3.01636e-07	1.86831e-05	protein_coding	- && - && -	-	116.761	102.859	155.171	43.2293	22.129	30.6267
FOXG_00283	176.617	1271.14	-2.84613	3.02524e-07	1.86831e-05	protein_coding	- && A6SRX6.1 RecName: Full=Molybdenum cofactor sulfurase; Short=MCS; Short=MOS; Short=MoCo sulfurase; AltName: Full=Molybdenum cofactor sulfurtransferase && PF03473:MOSC domain|PF00266:Aminotransferase class-V|PF03476:MOSC N-terminal beta barrel domain	MOSC	7.8789	3.74647	2.21211	46.8936	24.7952	27.9016
novel.346	143.658	4.24283	5.09697	3.04503e-07	1.87127e-05	-	- && - && -	-	3.23347	1.3166	8.01919	0.144199	0	0.227024
FOXG_01252	0.868757	64.2285	-6.39038	3.14355e-07	1.92234e-05	protein_coding	- && - && PF12796:Ankyrin repeats (3 copies)	-	0	0	0.126799	1.52347	4.86861	2.98237
FOXG_00667	3784.36	930.498	2.02399	3.1637e-07	1.92523e-05	protein_coding	- && - && -	-	158.271	233.316	281.819	65.9371	37.1349	62.5053
FOXG_11592	1951.88	566.789	1.78413	3.2204e-07	1.95021e-05	protein_coding	- && Q9P5N2.1 RecName: Full=Amino acid transporter 1 && PF00324:Amino acid permease	AA_permease	97.8779	74.1789	52.9867	19.5086	24.8236	21.0161
FOXG_03800	346.316	60.4918	2.51608	3.43299e-07	2.06891e-05	protein_coding	- && - && PF01266:FAD dependent oxidoreductase	DAO	10.9724	23.601	18.1038	4.59595	2.13856	2.46674
FOXG_10545	15127	2112.88	2.83978	3.50315e-07	2.10105e-05	protein_coding	- && Q8J1X7.1 RecName: Full=Allergen Fus c 3; AltName: Allergen=Fus c 3 && PF00010:Helix-loop-helix DNA-binding domain	HLH	521.32	400.123	525.532	125.463	34.0173	42.6283
FOXG_08979	1648.52	329.536	2.32302	3.52328e-07	2.10301e-05	protein_coding	- && P38680.2 RecName: Full=N amino acid transport system protein; AltName: Full=Methyltryptophan resistance protein && PF01490:Transmembrane amino acid transporter protein	Aa_trans	71.1728	49.24	83.4034	7.30154	15.2353	18.2055
FOXG_04727	1.06605	48.12	-5.44769	3.61163e-07	2.14548e-05	protein_coding	- && O74676.1 RecName: Full=ABC transporter CDR4 && PF01061:ABC-2 type transporter	ABC2_membrane	0.512887	0	0	7.92918	5.70315	9.51869
FOXG_03151	13.4794	103.055	-2.91504	3.63216e-07	2.14745e-05	protein_coding	- && Q59606.1 RecName: Full=Modification methylase NgoFVII; Short=M.NgoFVII; AltName: Full=Cytosine-specific methyltransferase NgoFVII; Short=M.NgoVII && PF00145:C-5 cytosine-specific DNA methylase	DNA_methylase	0.567181	0.821136	0.266662	2.7992	5.31403	4.53973
FOXG_17723	4112.41	875.457	2.2317	3.65426e-07	2.15033e-05	protein_coding	- && - && PF08881:CVNH domain|PF01476:LysM domain|PF05433:Glycine zipper 2TM domain	LysM	114.65	195.975	309.098	46.9818	46.5287	38.4173
FOXG_04936	9.60104	75.3763	-2.94988	3.69548e-07	2.16437e-05	protein_coding	- && Q0WUU6.1 RecName: Full=Probable polyol transporter 4 && PF00083:Sugar (and other) transporter	Sugar_tr	0.547516	0.435966	0.15445	3.12537	3.46342	2.34493
FOXG_06112	3132.7	405.417	2.9498	3.72681e-07	2.17252e-05	protein_coding	- && - && PF11578:Protein of unknown function (DUF3237)	-	64.5247	177.541	327.343	24.3145	25.2043	24.1708
FOXG_08252	788.08	2069.24	-1.39208	3.84256e-07	2.22958e-05	protein_coding	- && O13714.1 RecName: Full=Uncharacterized membrane protein C14C4.07 && PF07690:Major Facilitator Superfamily	MFS_1	42.5036	49.8356	34.3582	106.337	116.827	109.501
FOXG_05976	4705.56	1185.48	1.98897	3.87345e-07	2.2371e-05	protein_coding	- && P54874.1 RecName: Full=Hydroxymethylglutaryl-CoA synthase; Short=HMG-CoA synthase; AltName: Full=3-hydroxy-3-methylglutaryl coenzyme A synthase && PF08540:Hydroxymethylglutaryl-coenzyme A synthase C terminal|PF01154:Hydroxymethylglutaryl-coenzyme A synthase N terminal	-	182.583	103.475	180.783	28.4778	40.0953	49.0395
FOXG_01809	2917.53	380.871	2.93719	4.16139e-07	2.39232e-05	protein_coding	- && Q06816.2 RecName: Full=Putative epoxide hydrolase; AltName: Full=Epoxide hydratase; Flags: Precursor && PF06441:Epoxide hydrolase N terminus	EHN	55.6077	79.3825	234.392	17.8407	14.6942	15.6865
FOXG_04049	1483.73	71.5641	4.37292	4.33754e-07	2.48215e-05	protein_coding	- && A1CFM2.1 RecName: Full=FAD-linked oxidoreductase patO; AltName: Full=Patulin synthesis protein O; Flags: Precursor && PF01565:FAD binding domain|PF08031:Berberine and berberine like	FAD_binding_4	19.1034	15.1609	136.905	4.62653	1.90819	1.7212
FOXG_12677	204.793	765.08	-1.89938	4.48287e-07	2.5536e-05	protein_coding	- && - && PF09949:Uncharacterized conserved protein (DUF2183)	-	11.8155	10.2037	6.00316	38.7132	29.272	36.7027
FOXG_03199	11458.5	5211.28	1.13667	4.63531e-07	2.62843e-05	protein_coding	- && Q9UUD1.1 RecName: Full=Sterol regulatory element-binding protein 1; Contains: RecName: Full=Processed sterol regulatory element-binding protein 1 && PF00010:Helix-loop-helix DNA-binding domain|PF09427:Domain of unknown function (DUF2014)	HLH	233.504	226.527	245.174	118.489	100.034	102.203
FOXG_15713	127.319	7.84607	4.01087	4.79208e-07	2.70503e-05	protein_coding	- && B3FWT8.1 RecName: Full=Efflux pump rdc3; AltName: Full=Hypothemycin biosynthesis cluster protein rdc3 && PF07690:Major Facilitator Superfamily	MFS_1	5.08388	8.89084	2.14484	0.660765	0.209418	0.123193
FOXG_14962	20.1721	268.829	-3.72412	4.94424e-07	2.77835e-05	protein_coding	- && - && PF00170:bZIP transcription factor	bZIP_1	2.92562	5.50624	0.794728	37.8172	66.4511	18.6923
FOXG_05425	1606.88	7045.63	-2.13233	5.01301e-07	2.80359e-05	protein_coding	- && P80547.4 RecName: Full=Fatty acid-binding protein; AltName: Full=Sterol carrier protein 2; AltName: Full=YLSCP2 && PF02036:SCP-2 sterol transfer family	-	182.643	165.377	111.073	982.779	574.175	456.007
FOXG_03555	2074.66	437.637	2.24514	5.03411e-07	2.80359e-05	protein_coding	- && P0CY29.1 RecName: Full=Candidapepsin-3; AltName: Full=ACP 3; AltName: Full=Aspartate protease 3; AltName: Full=Secreted aspartic protease 3; Flags: Precursor >P0CY28.1 RecName: Full=Candidapepsin-3; AltName: Full=ACP 3; AltName: Full=Aspartate protease 3; AltName: Full=Secreted aspartic protease 3; Flags: Precursor && PF00026:Eukaryotic aspartyl protease	Asp	49.5725	75.9342	110.757	18.9251	10.8938	20.0194
FOXG_10550	18283.9	6367.51	1.52174	5.07608e-07	2.8144e-05	protein_coding	- && P38992.1 RecName: Full=Sphingolipid C4-hydroxylase SUR2; AltName: Full=Syringomycin response protein 2 && PF04116:Fatty acid hydroxylase superfamily	-	482.695	503.924	742.806	216.01	186.649	199.626
FOXG_08602	21.4401	200.465	-3.23352	5.15024e-07	2.835e-05	protein_coding	- && - && PF00190:Cupin	-	0.966135	1.03039	1.88961	20.5126	4.94684	10.8759
FOXG_12371	1853.45	149.991	3.62758	5.18132e-07	2.835e-05	protein_coding	- && - && -	-	9.8721	19.9409	70.756	2.38472	1.89972	3.85417
FOXG_03932	382.114	4.47581	6.42186	5.1814e-07	2.835e-05	protein_coding	- && - && -	-	1.59392	7.49967	59.4652	0	0.395696	0.407353
FOXG_08765	294.867	4.5449	6.01489	5.44723e-07	2.96743e-05	protein_coding	- && Q9P3R1.1 RecName: Full=Sterol 24-C-methyltransferase erg-4; AltName: Full=Delta(24)-sterol C-methyltransferase && PF08241:Methyltransferase domain|PF08498:Sterol methyltransferase C-terminal	Methyltransf_11	37.1232	12.8706	0.671735	0.56637	0.0473683	0.16719
FOXG_06940	12.9159	113.825	-3.1515	5.51172e-07	2.98951e-05	protein_coding	- && Q6ZFZ4.1 RecName: Full=Calpain-type cysteine protease ADL1; AltName: Full=Phytocalpain ADL1; AltName: Full=Protein ADAXIALIZED LEAF1; AltName: Full=Protein DEFECTIVE KERNEL 1; Short=OsDEK1; AltName: Full=Protein SHOOTLESS 3; Flags: Precursor && PF00648:Calpain family cysteine protease	Peptidase_C2	0.238288	0.416442	0.582566	5.9732	2.69371	2.23709
FOXG_03902	13.5847	215.137	-3.99071	5.76349e-07	3.11254e-05	protein_coding	- && Q3T0C2.1 RecName: Full=15-hydroxyprostaglandin dehydrogenase [NAD(+)]; Short=15-PGDH; AltName: Full=Prostaglandin dehydrogenase 1 && PF00106:short chain dehydrogenase	adh_short	0.471936	0.951663	1.15379	28.4026	3.92276	8.49202
FOXG_06410	1663.11	443.831	1.90559	6.18038e-07	3.32329e-05	protein_coding	- && - && -	-	43.7008	68.6079	89.5956	20.6752	15.0939	18.1128
FOXG_00221	50.4501	204.163	-2.0136	6.23101e-07	3.33613e-05	protein_coding	- && - && -	-	5.05344	2.98105	2.67377	14.4591	16.2083	12.6671
FOXG_03326	856.474	194.717	2.13715	6.34787e-07	3.38417e-05	protein_coding	- && - && PF14234:Domain of unknown function (DUF4336)	-	78.2199	37.9886	86.0748	12.456	15.3008	18.2316
FOXG_01205	14.0368	321.738	-4.50814	6.6425e-07	3.52618e-05	protein_coding	- && - && -	-	1.35042	0.924215	0.150068	40.8058	8.04783	6.72318
FOXG_16988	28.1786	0	7.45759	6.94352e-07	3.67035e-05	protein_coding	- && Q6CID0.1 RecName: Full=NADH-cytochrome b5 reductase 1; AltName: Full=Microsomal cytochrome b reductase && PF00173:Cytochrome b5-like Heme/Steroid binding domain|PF00970:Oxidoreductase FAD-binding domain|PF00175:Oxidoreductase NAD-binding domain	NAD_binding_1	0.605916	2.28076	1.48134	0	0	0
novel.158	419.081	88.5737	2.24078	7.2183e-07	3.79951e-05	-	- && - && -	-	5.29896	7.54211	13.1978	1.68963	2.14109	1.67265
FOXG_01461	9272.75	3652.9	1.34399	7.38302e-07	3.86772e-05	protein_coding	- && - && -	-	171.297	190.845	208.004	61.6119	77.158	85.8326
FOXG_13320	29.7294	1120.13	-5.23138	7.4099e-07	3.86772e-05	protein_coding	- && O14434.1 RecName: Full=Scytalone dehydratase arp1; AltName: Full=Conidial pigment biosynthesis oxidase arp1 && PF02982:Scytalone dehydratase	-	6.71415	4.47544	0.512961	9.94752	182.525	248.451
FOXG_13892	19.9547	146.608	-2.86381	7.47485e-07	3.88536e-05	protein_coding	- && Q4WFS2.2 RecName: Full=Probable aspartic-type endopeptidase AFUA_3G01220; Flags: Precursor && PF00026:Eukaryotic aspartyl protease	Asp	1.52175	0.954684	0.372038	5.3718	6.29634	9.25976
FOXG_03193	1144.24	3082.93	-1.42983	7.72617e-07	3.99933e-05	protein_coding	- && Q10337.1 RecName: Full=BRCT-containing protein 1 && PF12738:twin BRCT domain|PF16770:Regulator of Ty1 transposition protein 107 BRCT domain	-	28.5703	28.297	24.9814	76.2157	86.864	57.4442
FOXG_11423	19188	1696.7	3.49942	7.80207e-07	4.02193e-05	protein_coding	- && - && -	-	716.834	1624.35	3767.94	67.2523	232.856	240.09
FOXG_00468	3357.49	575.016	2.5455	9.15662e-07	4.69347e-05	protein_coding	- && - && PF14558:ML-like domain|PF06011:Transient receptor potential (TRP) ion channel	-	55.4759	59.9254	168.542	18.3517	15.4106	14.8669
FOXG_13296	430.678	75.0839	2.52275	9.18001e-07	4.69347e-05	protein_coding	- && Q9URZ3.1 RecName: Full=Probable proline-specific permease put4 && PF00324:Amino acid permease	AA_permease	8.82737	19.7289	13.2353	2.159	1.44454	3.68235
FOXG_11540	106.113	337.25	-1.66846	9.76083e-07	4.97006e-05	protein_coding	- && - && -	-	10.7126	6.88453	8.41062	31.1707	23.1079	28.3794
FOXG_01016	20002.6	3022.75	2.72625	1.00009e-06	5.07157e-05	protein_coding	- && - && -	-	3934.59	3744.37	12308.2	1001.55	781.494	1237.38
FOXG_02459	8994.62	927.234	3.27792	1.05795e-06	5.34327e-05	protein_coding	- && P38971.2 RecName: Full=Basic amino-acid permease && PF00324:Amino acid permease	AA_permease	229.474	135.065	766.17	49.8618	41.8289	24.8714
FOXG_13212	146.161	381.487	-1.38557	1.07774e-06	5.42132e-05	protein_coding	- && Q06816.2 RecName: Full=Putative epoxide hydrolase; AltName: Full=Epoxide hydratase; Flags: Precursor && PF06441:Epoxide hydrolase N terminus	EHN	7.6933	7.8476	8.61461	22.5164	22.7346	17.7962
FOXG_00672	9923.42	3211.27	1.62762	1.09303e-06	5.47611e-05	protein_coding	- && Q4IQX3.1 RecName: Full=Non-histone chromosomal protein 6 && PF00505:HMG (high mobility group) box	HMG_box	651.888	746.312	824.302	321.747	204.675	192.79
FOXG_17416	26.9426	147.802	-2.44228	1.10697e-06	5.52379e-05	protein_coding	- && - && -	-	1.03963	1.20661	0.381255	5.11646	5.02744	4.27013
FOXG_05375	37.1057	205.844	-2.47521	1.14582e-06	5.69488e-05	protein_coding	- && - && -	-	8.62987	4.72153	7.6052	59.4171	30.8281	26.0119
novel.563	241.654	46.1234	2.38695	1.16186e-06	5.75168e-05	-	- && - && -	-	9.5366	7.66555	16.5756	2.99477	1.50281	1.94943
FOXG_02381	899.183	291.1	1.62697	1.25423e-06	6.1844e-05	protein_coding	- && Q8NQC8.2 RecName: Full=Arsenical-resistance protein Acr3 && PF01758:Sodium Bile acid symporter family	-	43.5618	42.9264	66.3962	13.9176	16.8272	18.7498
FOXG_05698	1959.92	278.488	2.81592	1.29371e-06	6.35395e-05	protein_coding	- && - && -	-	212.25	233.447	335.266	16.4178	25.9241	68.6259
FOXG_08497	71.466	10.3677	2.79763	1.31504e-06	6.43338e-05	protein_coding	- && - && -	-	11.9814	7.8331	5.55007	1.07239	0.880585	1.72672
FOXG_15305	1.75579	68.0128	-5.23251	1.33069e-06	6.4714e-05	protein_coding	- && - && PF04116:Fatty acid hydroxylase superfamily	-	0.496342	0.116769	0	15.5386	4.81323	3.39774
FOXG_13125	2106.9	81.762	4.68756	1.33319e-06	6.4714e-05	protein_coding	- && - && -	-	31.3887	18.645	371.021	5.48943	4.62781	6.22256
FOXG_03526	70.4515	6.62362	3.40296	1.3562e-06	6.55761e-05	protein_coding	- && B5B0J6.1 RecName: Full=FAD-dependent urate hydroxylase && -	-	2.12357	2.26131	6.69458	0.388779	0.346832	0.306043
FOXG_13801	6.37056	68.5378	-3.39938	1.38467e-06	6.66941e-05	protein_coding	- && Q5AVN4.1 RecName: Full=Pectate lyase A; Flags: Precursor && PF00544:Pectate lyase	-	0.84182	0.330077	0.0857534	4.06702	4.78924	4.67421
FOXG_12364	1491.03	52.1416	4.83711	1.40063e-06	6.72031e-05	protein_coding	- && - && -	-	13.3202	6.26739	156.169	2.46078	2.07974	1.60575
FOXG_11456	6937.76	966.036	2.8443	1.42086e-06	6.7913e-05	protein_coding	- && - && -	-	152.152	216.592	638.573	50.8897	35.2634	54.1091
FOXG_09391	1734.27	590.328	1.55433	1.58498e-06	7.54682e-05	protein_coding	- && Q09799.1 RecName: Full=Protein kri1 && PF12936:KRI1-like family C-terminal|PF05178:KRI1-like family	-	55.525	42.5139	73.1476	19.115	21.0346	18.1206
FOXG_17781	114.927	0.275677	8.52153	1.72266e-06	8.17115e-05	protein_coding	- && Q0C8A0.1 RecName: Full=Dioxygenase trt7; AltName: Full=Terretonin synthesis protein 7 && PF05721:Phytanoyl-CoA dioxygenase (PhyH)	PhyH	2.80599	0.214098	21.5073	0	0.0588343	0
FOXG_10385	0.768776	60.0311	-6.33054	1.7312e-06	8.18057e-05	protein_coding	- && - && -	-	0	0.145765	0.189348	17.8407	4.08576	4.24147
FOXG_03839	117.336	462.905	-1.9807	1.73958e-06	8.1817e-05	protein_coding	- && P19807.1 RecName: Full=Choline transport protein && PF13520:Amino acid permease	-	5.69275	3.86209	5.01682	25.5159	12.1536	19.8173
FOXG_14497	7419.67	761.147	3.28521	1.74743e-06	8.1817e-05	protein_coding	- && Q01302.2 RecName: Full=Clock-controlled protein 6 && -	-	231.369	375.391	880.607	17.0698	58.8551	76.6567
FOXG_08478	19.0284	101.882	-2.41584	1.75111e-06	8.1817e-05	protein_coding	- && - && PF06772:Bacterial low temperature requirement A protein (LtrA)	-	0.764476	0.650887	0.533997	4.78377	2.23109	3.42239
FOXG_03622	241.157	718.628	-1.57433	1.7652e-06	8.21672e-05	protein_coding	- && P14284.1 RecName: Full=DNA polymerase zeta catalytic subunit; AltName: Full=Protein reversionless 3 && PF03104:DNA polymerase family B, exonuclease domain|PF14260:C4-type zinc-finger of DNA polymerase delta|PF00136:DNA polymerase family B	DNA_pol_B	3.89431	2.88306	2.46342	8.50457	10.8171	8.2151
FOXG_02845	230.98	7.49832	4.94282	1.80198e-06	8.35677e-05	protein_coding	- && P40088.1 RecName: Full=Plasma membrane iron permease && PF03239:Iron permease FTR1 family	-	1.00118	4.26447	28.9858	0.407321	0.367916	0.336671
FOXG_02737	1462.14	2.19747	9.36698	1.89481e-06	8.7547e-05	protein_coding	- && O42922.1 RecName: Full=Uncharacterized MFS-type transporter C16A3.17c && PF07690:Major Facilitator Superfamily	MFS_1	14.1543	42.1459	161.013	0.326602	0	0
FOXG_01590	1789.95	493.194	1.85927	1.9291e-06	8.88027e-05	protein_coding	- && Q92254.2 RecName: Full=C-8 sterol isomerase; AltName: Full=Delta-8--delta-7 sterol isomerase && PF04622:ERG2 and Sigma1 receptor like protein	-	111.679	76.8641	169.538	35.8828	32.8691	29.9119
FOXG_16628	1251.84	85.5201	3.87096	1.96123e-06	8.99499e-05	protein_coding	- && Q12062.1 RecName: Full=Versicolorin B synthase; AltName: Full=5'-oxoaverantin cyclase; AltName: Full=Aflatoxin biosynthesis protein K; Flags: Precursor && PF05199:GMC oxidoreductase|PF00732:GMC oxidoreductase	-	8.11326	22.7514	83.9216	4.25657	1.59251	1.99259
FOXG_02603	0.334397	73.4162	-7.51775	1.97441e-06	9.02227e-05	protein_coding	- && P07921.1 RecName: Full=Lactose permease && PF00083:Sugar (and other) transporter	Sugar_tr	0	0.0414486	0	0.476659	1.70851	6.91478
FOXG_03003	439.85	2415.73	-2.45784	1.98198e-06	9.02381e-05	protein_coding	- && B6HJU0.1 RecName: Full=Efflux pump roqT; AltName: Full=Roquefortine/meleagrin synthesis protein T && PF07690:Major Facilitator Superfamily	MFS_1	10.1096	13.0008	17.1264	122.573	60.3482	38.0671
FOXG_16448	82.0855	0.324342	8.03516	2.13376e-06	9.64793e-05	protein_coding	- && - && -	-	0.25726	0.864612	7.36769	0	0	0.0335445
FOXG_16987	42.3788	3.82514	3.48062	2.13662e-06	9.64793e-05	protein_coding	- && Q8K4D6.1 RecName: Full=Cytochrome P450 4X1; AltName: Full=CYPIVX1 && PF00067:Cytochrome P450	p450	1.04718	2.20738	1.7409	0.0647574	0.194975	0.191161
FOXG_09781	118.728	32.1127	1.88798	2.14227e-06	9.64793e-05	protein_coding	- && O32102.2 RecName: Full=Ferri-bacillibactin esterase BesA; AltName: Full=Bacillibactin trilactone hydrolase && PF00756:Putative esterase	-	6.36904	8.84191	5.85841	2.19352	1.66333	1.84183
novel.108	7.98714	53.6327	-2.73427	2.17285e-06	9.74825e-05	-	- && - && -	-	0.830574	0.497383	0.369198	4.49421	3.45608	3.4459
FOXG_03208	83.3854	276.598	-1.72772	2.18456e-06	9.74825e-05	protein_coding	- && - && -	-	4.57439	4.25576	3.36775	17.3585	10.7673	12.3359
FOXG_00788	4082.49	1716.08	1.25032	2.18798e-06	9.74825e-05	protein_coding	- && O74839.1 RecName: Full=Uncharacterized MscS family protein C1183.11 && PF00924:Mechanosensitive ion channel	-	102.304	73.8303	88.5818	34.4286	39.3259	37.5191
FOXG_00636	18552.6	2342.51	2.98546	2.20379e-06	9.78284e-05	protein_coding	- && - && PF10342:Ser-Thr-rich glycosyl-phosphatidyl-inositol-anchored membrane family	-	322.394	610.162	1835.41	125.199	114.012	110.282
FOXG_06361	14156.7	1949.35	2.86035	2.21143e-06	9.78284e-05	protein_coding	- && - && -	-	361.173	311.173	1027.24	123.994	54.7417	55.2933
FOXG_14707	0.710699	111.357	-7.2522	2.23063e-06	9.82579e-05	protein_coding	- && - && -	-	0.480831	0	0	60.7697	11.9368	2.63324
FOXG_13788	291.399	72.043	2.01524	2.23689e-06	9.82579e-05	protein_coding	- && - && PF00141:Peroxidase	-	9.95348	8.26224	17.4271	2.99024	2.52899	3.2928
FOXG_12241	768.546	204.019	1.91201	2.26971e-06	9.93498e-05	protein_coding	- && - && PF10021:Uncharacterized protein conserved in bacteria (DUF2263)	-	26.9187	27.5784	46.7544	10.6393	9.91506	6.32406
FOXG_03931	241.08	2.7528	6.43499	2.30287e-06	0.000100448	protein_coding	- && C7YS90.1 RecName: Full=Arylacetonitrilase && PF00795:Carbon-nitrogen hydrolase	CN_hydrolase	0.72313	2.66526	37.4944	0.186325	0.2805	0
FOXG_03945	19503.2	1147.74	4.08692	2.37516e-06	0.000103241	protein_coding	- && A1CLY8.1 RecName: Full=Polyketide synthase-nonribosomal peptide synthetase; Short=PKS-NRPS; AltName: Full=Cytochalasin biosynthesis protein A && PF14765:Polyketide synthase dehydratase|PF02801:Beta-ketoacyl synthase, C-terminal domain|PF00550:Phosphopantetheine attachment site|PF08659:KR domain|PF00698:Acyl transferase domain|PF16197:Ketoacyl-synthetase C-terminal extension|PF00668:Condensat…	AMP-binding	44.1362	69.2362	217.51	1.0765	6.01466	12.381
FOXG_05921	5459.26	1110.79	2.29713	2.39885e-06	0.000103908	protein_coding	- && Q9UQW6.1 RecName: Full=Acetyl-CoA acetyltransferase; AltName: Full=Acetoacetyl-CoA thiolase; AltName: Full=Ergosterol biosynthesis protein 10 && PF00108:Thiolase, N-terminal domain|PF02803:Thiolase, C-terminal domain	Thiolase_N	213.612	172.782	368.028	27.8618	62.935	62.7048
FOXG_10878	774.702	77.9465	3.31241	2.42447e-06	0.000104655	protein_coding	- && - && -	-	19.4667	31.503	109.787	7.80885	3.3179	5.04775
FOXG_07910	11047.5	1921.44	2.52339	2.47636e-06	0.000106526	protein_coding	- && Q03529.1 RecName: Full=Ceramide very long chain fatty acid hydroxylase SCS7; Short=Ceramide VLCFA hydroxylase SCS7; AltName: Full=Suppressor of calcium sensitivity 7 && PF00173:Cytochrome b5-like Heme/Steroid binding domain|PF04116:Fatty acid hydroxylase superfamily	-	202.85	401.117	678.874	106.948	56.4367	59.7329
FOXG_04119	77.0293	4.12522	4.19742	2.53097e-06	0.000108501	protein_coding	- && O74505.1 RecName: Full=Uncharacterized protein C594.02c && PF10445:Protein of unknown function (DUF2456)	-	7.20093	2.47597	5.33223	0.53522	0.268578	0
FOXG_11135	476.818	1703.85	-1.83657	2.67166e-06	0.00011414	protein_coding	- && Q68J42.1 RecName: Full=Hormone-sensitive lipase; Short=HSL && PF07859:alpha/beta hydrolase fold	Abhydrolase_3	15.504	10.4973	6.96811	44.0635	37.7992	35.9497
FOXG_02132	7762.51	2274.69	1.77093	2.69218e-06	0.000114624	protein_coding	- && Q9C1X2.1 RecName: Full=Putative D-lactate dehydrogenase C713.03, mitochondrial; Flags: Precursor && PF01565:FAD binding domain|PF02913:FAD linked oxidases, C-terminal domain	FAD_binding_4	347.698	202.66	211.618	55.8678	77.8268	89.5913
FOXG_00553	100.524	396.101	-1.97658	2.71426e-06	0.000115172	protein_coding	- && O74314.1 RecName: Full=Probable cystathionine gamma-synthase; AltName: Full=O-succinylhomoserine (thiol)-lyase && PF01053:Cys/Met metabolism PLP-dependent enzyme	Cys_Met_Meta_PP	5.27084	3.19398	2.83105	18.7975	10.8423	14.8701
FOXG_00212	4575.66	1149.74	1.99265	2.78051e-06	0.000117583	protein_coding	- && - && -	-	115.926	206.872	293.777	52.7077	44.3544	57.8658
FOXG_07548	2764.46	652.538	2.08274	2.82097e-06	0.00011889	protein_coding	- && A5H0J3.1 RecName: Full=Uracil catabolism protein 4; AltName: Full=Pyrimidine-degrading protein 14 && -	-	70.3789	83.3821	174.486	22.4068	27.0379	28.0366
FOXG_04758	1984.81	291.869	2.76592	2.85362e-06	0.000119862	protein_coding	- && S0DZM7.1 RecName: Full=Bikaverin polyketide synthase bik1; AltName: Full=Bikaverin biosynthesis protein 1 && PF00975:Thioesterase domain	-	96.5899	172.03	299.28	12.7321	30.1313	40.6471
FOXG_03874	2.42726	42.7158	-4.21392	2.87301e-06	0.000120271	protein_coding	- && P43577.1 RecName: Full=Glucosamine 6-phosphate N-acetyltransferase; AltName: Full=Phosphoglucosamine acetylase; AltName: Full=Phosphoglucosamine transacetylase && PF13508:Acetyltransferase (GNAT) domain	-	0.124085	0.116769	0.606728	6.13872	2.88794	5.88941
FOXG_09811	29212.8	6719.11	2.12024	2.92232e-06	0.000121926	protein_coding	- && P32901.2 RecName: Full=Peptide transporter PTR2; AltName: Full=Peptide permease PTR2 && PF00854:POT family	-	556.919	1146.95	1198.79	312.998	167.42	187.209
FOXG_17480	599.608	9.04114	6.04854	2.94922e-06	0.000122638	protein_coding	- && A0QYC2.1 RecName: Full=D-threitol dehydrogenase && PF00106:short chain dehydrogenase|PF13561:Enoyl-(Acyl carrier protein) reductase	adh_short	75.2569	63.5282	0.302281	1.5292	0.191842	0.376178
FOXG_12844	15482.3	1906.51	3.02157	3.15807e-06	0.000130681	protein_coding	- && Q5UP73.1 RecName: Full=Putative band 7 family protein R614 && PF01145:SPFH domain / Band 7 family	-	293.368	438.642	1253.98	127.234	45.9713	71.3524
FOXG_01281	209.584	985.272	-2.23145	3.16358e-06	0.000130681	protein_coding	- && - && -	-	30.8066	18.3196	10.0585	75.8616	106.108	96.2623
FOXG_07838	4723.02	858.912	2.45906	3.25581e-06	0.000134047	protein_coding	- && - && -	-	1336.33	1112.02	3686.86	372.513	334.111	409.101
FOXG_07972	607.097	175.37	1.79114	3.48402e-06	0.000142971	protein_coding	- && P36619.2 RecName: Full=Leptomycin B resistance protein pmd1 && PF00005:ABC transporter|PF00664:ABC transporter transmembrane region	ABC_membrane	6.46515	10.3525	12.8742	3.23765	2.37298	2.96637
FOXG_03500	1310.49	502.837	1.38172	3.65474e-06	0.000149485	protein_coding	- && - && -	-	23.714	17.8668	27.8828	8.41559	8.78213	9.45561
FOXG_11157	1893.91	682.342	1.47259	3.9032e-06	0.000159125	protein_coding	- && Q12754.1 RecName: Full=Ribosomal RNA-processing protein 12 && PF08161:NUC173 domain	NUC173	33.0669	24.7468	41.3076	10.5951	12.8265	12.2899
FOXG_10899	712.016	73.5698	3.27632	3.94279e-06	0.000160216	protein_coding	- && - && -	-	49.9473	60.0337	127.175	2.01279	8.44759	14.044
FOXG_10895	29.5182	0	7.52069	4.25409e-06	0.000172272	protein_coding	- && O29329.1 RecName: Full=Putative branched-chain-amino-acid aminotransferase; Short=BCAT; AltName: Full=Transaminase B && PF01063:Amino-transferase class IV	-	0.382117	2.22944	3.7368	0	0	0
FOXG_09235	50.1013	178.581	-1.83098	4.2671e-06	0.000172272	protein_coding	- && - && -	-	3.68146	3.53101	2.76936	15.8158	9.94124	9.82216
FOXG_03450	367.161	1063.82	-1.53368	4.33469e-06	0.000173904	protein_coding	- && Q10445.1 RecName: Full=DNA repair protein rhp41 && PF03835:Rad4 transglutaminase-like domain|PF10403:Rad4 beta-hairpin domain 1|PF10404:Rad4 beta-hairpin domain 2|PF10405:Rad4 beta-hairpin domain 3	-	10.292	11.3477	7.33603	22.7398	33.4173	27.7979
FOXG_09086	3888.98	728.366	2.41647	4.33541e-06	0.000173904	protein_coding	- && - && -	-	62.9818	64.5	166.454	25.7437	13.3977	15.9098
FOXG_03319	68.2852	178.263	-1.38519	4.383e-06	0.00017521	protein_coding	- && B6JW87.1 RecName: Full=Mitochondrial GTPase 1; Flags: Precursor && PF01926:50S ribosome-binding GTPase	-	4.07292	4.40769	4.56384	10.5994	11.7437	11.7102
novel.603	4.14115	42.5006	-3.37576	4.39604e-06	0.00017521	-	- && - && -	-	0.250264	0.31401	0.407897	4.38493	3.68891	1.90355
FOXG_08489	2093.47	927.337	1.17479	4.50807e-06	0.000179103	protein_coding	- && Q03829.1 RecName: Full=Uncharacterized mitochondrial carrier YMR166C && PF00153:Mitochondrial carrier protein	Mito_carr	100.681	110.913	125.803	45.1993	48.4285	55.8274
FOXG_07752	367.555	2155.7	-2.55136	4.58057e-06	0.000181405	protein_coding	- && - && -	-	20.4644	10.9094	5.1846	49.0959	88.539	76.7795
FOXG_15717	1011.6	241.806	2.06479	4.72136e-06	0.000186389	protein_coding	- && - && PF00172:Fungal Zn(2)-Cys(6) binuclear cluster domain|PF04082:Fungal specific transcription factor domain	Fungal_trans	40.6558	24.6886	39.1123	4.62325	11.1018	9.24357
FOXG_07525	5479.54	1603.55	1.77298	4.81445e-06	0.000189464	protein_coding	- && P39980.1 RecName: Full=Siderophore iron transporter 1; AltName: Full=Ferrioxamine B permease; AltName: Full=Siderophore iron transporter ARN3 && -	-	176.435	273.147	177.731	52.9559	46.5199	84.1029
FOXG_00733	4816.72	1324.11	1.86309	4.8795e-06	0.000191421	protein_coding	- && Q4WQ08.2 RecName: Full=Disintegrin and metalloproteinase domain-containing protein B; Short=ADAM B; Flags: Precursor && PF13688:Metallo-peptidase family M12	-	182.197	178.584	314.911	48.2815	53.793	83.6724
FOXG_03573	6031.85	1099.99	2.45503	5.0484e-06	0.000197426	protein_coding	- && - && -	-	113.967	78.5398	287.405	24.958	32.7032	29.8571
FOXG_14669	165.777	23.8279	2.80296	5.2244e-06	0.000203567	protein_coding	- && Q03689.3 RecName: Full=Heterokaryon incompatibility protein s; AltName: Full=Small s protein; AltName: Full=Vegetative incompatibility protein s && PF14479:Prion-inhibition and propagation|PF11558:Het-s 218-289	-	5.52956	15.0073	16.8493	1.67256	0.994735	2.70639
FOXG_02913	95.1891	443.246	-2.21776	5.23807e-06	0.000203567	protein_coding	- && - && -	-	18.0231	8.78524	7.92496	75.2715	43.8577	42.6053
FOXG_03411	1035.07	343.138	1.59265	5.41114e-06	0.00020964	protein_coding	- && Q9P7K9.1 RecName: Full=Putative aldehyde dehydrogenase-like protein C21C3 && PF00171:Aldehyde dehydrogenase family	Aldedh	24.9314	25.7144	42.3388	9.40151	9.85654	11.5673
FOXG_01290	511.465	74.3727	2.78078	5.54068e-06	0.000213935	protein_coding	- && - && -	-	7.6933	5.95319	24.9361	1.61623	2.18356	1.81055
FOXG_10747	31.7141	241.201	-2.92472	5.55631e-06	0.000213935	protein_coding	- && Q6GMI9.2 RecName: Full=UDP-glucuronic acid decarboxylase 1; AltName: Full=UDP-glucuronate decarboxylase 1; Short=UXS-1 && PF16363:GDP-mannose 4,6 dehydratase	-	3.14401	1.74828	1.48489	29.8817	10.5325	8.08724
FOXG_11398	21337.6	7072.03	1.59318	5.74744e-06	0.000220613	protein_coding	- && Q75GS4.1 RecName: Full=UDP-glucose 6-dehydrogenase 1; Short=UDP-Glc dehydrogenase 1; Short=UDP-GlcDH 1; Short=UDPGDH 1; AltName: Full=Os-UGD1 && PF00984:UDP-glucose/GDP-mannose dehydrogenase family, central domain|PF03721:UDP-glucose/GDP-mannose dehydrogenase family, NAD binding domain|PF03720:UDP-glucose/GDP-mannose dehydrogenase family, UDP binding domain	-	594.49	434.43	852.36	208.833	195.613	219.076
FOXG_07639	976.916	266.915	1.87144	5.77975e-06	0.000221173	protein_coding	- && - && PF00004:ATPase family associated with various cellular activities (AAA)	AAA	27.3177	19.6637	42.6381	6.42566	9.61015	8.45019
FOXG_03329	1315.92	327.935	2.00415	5.90188e-06	0.000225156	protein_coding	- && - && PF08022:FAD-binding domain|PF01794:Ferric reductase like transmembrane component|PF08030:Ferric reductase NAD binding domain	Ferric_reduct	35.2547	32.6489	70.3952	14.4919	8.89467	11.0784
FOXG_05797	3452.06	1449.92	1.25152	5.92267e-06	0.00022526	protein_coding	- && Q7XJJ7.1 RecName: Full=Fatty acid amide hydrolase; AltName: Full=N-acylethanolamine amidohydrolase && PF13508:Acetyltransferase (GNAT) domain|PF01425:Amidase	Amidase	63.2703	89.9692	81.5366	29.7033	34.8918	34.0144
FOXG_08042	8286.84	2344.09	1.82171	5.96768e-06	0.000226282	protein_coding	- && P34898.2 RecName: Full=Serine hydroxymethyltransferase, cytosolic; Short=SHMT; AltName: Full=Glycine hydroxymethyltransferase; AltName: Full=Serine methylase && PF00464:Serine hydroxymethyltransferase	SHMT	232.522	190.028	420.629	72.3595	89.0586	77.0915
FOXG_07918	45.5441	179.362	-1.97198	6.31612e-06	0.000238075	protein_coding	- && - && -	-	2.216	1.96731	1.17554	9.24353	6.09816	5.76261
FOXG_08077	1780.04	757.686	1.23206	6.31687e-06	0.000238075	protein_coding	- && P40566.1 RecName: Full=Uncharacterized glycosyl hydrolase YIR007W && PF00150:Cellulase (glycosyl hydrolase family 5)	-	44.9282	53.2945	57.3113	25.4649	19.3425	21.3966
FOXG_15273	0.434379	64.0746	-7.32396	6.48255e-06	0.000243584	protein_coding	- && Q8GWB7.1 RecName: Full=Inositol phosphorylceramide glucuronosyltransferase 1; AltName: Full=Glycogenin-like protein 6; AltName: Full=Plant glycogenin-like starch initiation protein 6 && PF01501:Glycosyl transferase family 8	Glyco_transf_8	0	0	0.104106	12.6399	1.78392	0.93281
FOXG_09984	167.642	43.6996	1.94583	6.54282e-06	0.00024511	protein_coding	- && P0AEP2.1 RecName: Full=Galactose-proton symporter; AltName: Full=Galactose transporter >P0AEP1.1 RecName: Full=Galactose-proton symporter; AltName: Full=Galactose transporter && PF00083:Sugar (and other) transporter	Sugar_tr	8.38828	7.84806	6.63832	1.38677	1.6551	2.92091
novel.739	7.21358	44.9909	-2.62305	6.74693e-06	0.000252	-	- && - && -	-	0.575399	0.902454	0.468912	4.37368	4.09191	3.67633
FOXG_03678	6674.12	1205.77	2.46856	7.03264e-06	0.000261887	protein_coding	- && O93806.1 RecName: Full=Glucosamine 6-phosphate N-acetyltransferase; AltName: Full=Phosphoglucosamine acetylase; AltName: Full=Phosphoglucosamine transacetylase && PF00583:Acetyltransferase (GNAT) family	Acetyltransf_1	356.733	250.261	903.401	108.411	67.94	96.5217
FOXG_03401	6919.27	3562.62	0.957652	7.2671e-06	0.000269813	protein_coding	- && Q12451.1 RecName: Full=Oxysterol-binding protein homolog 2 && PF13857:Ankyrin repeats (many copies)|PF00169:PH domain|PF01237:Oxysterol-binding protein	PH	123.636	108.663	120.176	61.134	60.4565	59.8934
FOXG_03081	144.721	358.323	-1.30896	7.42314e-06	0.000274789	protein_coding	- && O14227.1 RecName: Full=RNA-dependent RNA polymerase 1; Short=Protein rdp1 && PF05183:RNA dependent RNA polymerase	-	2.89464	2.25181	2.71277	7.27946	5.83866	6.34092
FOXG_10871	127.562	17.3866	2.88068	7.90115e-06	0.000291618	protein_coding	- && A0MTQ2.1 RecName: Full=Beta-peptidyl aminopeptidase BapA; Contains: RecName: Full=Beta-peptidyl aminopeptidase BapA alpha subunit; Contains: RecName: Full=Beta-peptidyl aminopeptidase BapA beta subunit; Flags: Precursor && PF03576:Peptidase family S58	-	3.85639	5.33354	11.7851	0.632327	0.679945	1.54661
FOXG_03834	35.3887	0	7.78211	8.05873e-06	0.000296556	protein_coding	- && - && -	-	0.313302	2.55518	7.53194	0	0	0
FOXG_04274	18.4171	134.357	-2.85386	8.30801e-06	0.000304831	protein_coding	- && - && PF00002:7 transmembrane receptor (Secretin family)	7tm_2	1.30805	0.738557	0.213195	7.04414	4.22825	5.21343
FOXG_10054	0	28.516	-7.11653	8.36937e-06	0.000306181	protein_coding	- && - && -	-	0	0	0	4.15565	0.575268	2.70727
FOXG_01052	6124.65	3015.91	1.02207	8.48178e-06	0.000309387	protein_coding	- && Q6CA53.1 RecName: Full=Adenine phosphoribosyltransferase; Short=APRT && PF00156:Phosphoribosyl transferase domain	Pribosyltran	338.543	309.099	322.59	166.136	141.713	169.915
FOXG_02115	19468.8	2670.23	2.86611	8.67739e-06	0.000315599	protein_coding	- && - && -	-	216.203	1175.27	1391.72	114.348	147.196	120.183
FOXG_11405	29.9981	108.425	-1.85495	8.99634e-06	0.000326248	protein_coding	- && - && -	-	2.30122	1.59231	1.82018	8.47562	6.61601	5.55993
FOXG_01153	60.9358	618.052	-3.34207	9.15833e-06	0.00033116	protein_coding	- && - && -	-	5.85966	8.21498	6.43195	154.095	34.1405	19.7562
FOXG_12718	11395.2	4668.15	1.28746	9.25834e-06	0.000332952	protein_coding	- && - && PF01822:WSC domain	-	252.049	265.535	367.014	131.63	108.287	122.468
FOXG_03568	10409.4	2486.11	2.06589	9.26126e-06	0.000332952	protein_coding	- && O43125.1 RecName: Full=Protein csh3 && PF00018:SH3 domain	SH3_1	342.893	466.821	919.407	105.31	157.346	150.317
FOXG_00261	1322.19	587.542	1.1699	9.33841e-06	0.000334312	protein_coding	- && Q562C7.1 RecName: Full=Pumilio homolog 3 && PF08144:CPL (NUC119) domain	-	39.5125	36.7065	49.3312	17.4755	19.0047	19.3105
FOXG_08781	2.29015	35.4268	-3.97825	9.35268e-06	0.000334312	protein_coding	- && - && PF00561:alpha/beta hydrolase fold	Abhydrolase_1	0.309797	0	0.189348	2.33485	3.1244	2.26212
FOXG_04994	27.8714	223.049	-3.00566	9.68918e-06	0.00034535	protein_coding	- && - && -	-	2.24672	2.01814	3.74507	5.99951	30.9776	27.1248
FOXG_05041	931.069	436.78	1.09187	9.97023e-06	0.000354355	protein_coding	- && O13880.1 RecName: Full=Vitamin H transporter 1; AltName: Full=H(+)/biotin symporter vht1 && PF07690:Major Facilitator Superfamily	MFS_1	24.0139	23.099	26.3061	10.2019	12.3474	11.8928
FOXG_10898	362.426	38.149	3.2498	1.01376e-05	0.00035928	protein_coding	- && - && -	-	30.3683	27.8918	65.632	0.845084	5.65428	6.54153
FOXG_06041	12777.1	3534.36	1.85404	1.04829e-05	0.000370464	protein_coding	- && Q0C7P6.1 RecName: Full=Probable glucan endo-1,3-beta-glucosidase eglC; AltName: Full=Endo-1,3-beta-glucanase eglC; AltName: Full=Laminarinase eglC; Flags: Precursor && -	-	319.763	396.346	624.557	81.8537	139.221	149.776
FOXG_11284	6168.14	3066.58	1.00813	1.06921e-05	0.000376792	protein_coding	- && Q04585.1 RecName: Full=Uncharacterized sugar kinase YDR109C && PF02782:FGGY family of carbohydrate kinases, C-terminal domain|PF00370:FGGY family of carbohydrate kinases, N-terminal domain	FGGY_N	191.238	192.968	215.524	109.074	94.6725	94.4184
FOXG_00823	8417.27	1861.35	2.17696	1.08749e-05	0.000382153	protein_coding	- && Q7SFX7.1 RecName: Full=Inosine-5'-monophosphate dehydrogenase; Short=IMP dehydrogenase; Short=IMPD; Short=IMPDH && PF00478:IMP dehydrogenase / GMP reductase domain	-	220.82	166.24	447.172	41.0807	78.1418	65.2552
FOXG_09471	11036.5	4825.53	1.19359	1.09063e-05	0.000382181	protein_coding	- && - && -	-	260.944	237.793	192.061	88.8881	101.15	112.002
FOXG_00630	13136.3	3861.07	1.76646	1.0978e-05	0.000383616	protein_coding	- && P48466.1 RecName: Full=S-adenosylmethionine synthase; Short=AdoMet synthase; AltName: Full=Ethionine resistance protein 1; AltName: Full=Methionine adenosyltransferase; Short=MAT && PF00438:S-adenosylmethionine synthetase, N-terminal domain|PF02773:S-adenosylmethionine synthetase, C-terminal domain|PF02772:S-adenosylmethionine synthetase, central domain	-	289.948	360.766	650.559	116.377	128.104	137.994
FOXG_03336	12841.4	4625.97	1.47296	1.14579e-05	0.000398376	protein_coding	- && Q08972.1 RecName: Full=[NU+] prion formation protein 1 && PF00005:ABC transporter|PF00385:Chromo (CHRromatin Organisation MOdifier) domain	ABC_tran	230.001	163.111	277.884	88.3708	65.8301	87.5178
FOXG_10880	2.44554	49.8338	-4.30266	1.14643e-05	0.000398376	protein_coding	- && A0A097ZPE4.1 RecName: Full=Cytochrome P450 monooxygenase andK; AltName: Full=Anditomin synthesis protein K; Flags: Precursor && PF00067:Cytochrome P450	p450	0.211742	0.079703	0	1.08026	1.37985	3.47878
FOXG_02371	0	24.8342	-6.91448	1.19252e-05	0.000413241	protein_coding	- && - && -	-	0	0	0	0.705164	1.84006	3.83017
FOXG_00276	930.402	180.145	2.36892	1.20251e-05	0.000415549	protein_coding	- && - && -	-	17.3023	16.8862	45.8506	4.77326	3.58104	7.14289
FOXG_07837	11432	1906.49	2.58411	1.20934e-05	0.000416753	protein_coding	- && - && -	-	555.773	489.203	1342.51	59.488	156.253	182.414
FOXG_00209	2107.7	772.247	1.44853	1.22606e-05	0.000421353	protein_coding	- && - && -	-	86.7161	79.2145	80.8746	38.9192	21.4669	30.0418
FOXG_09511	209.227	506.27	-1.27372	1.24558e-05	0.000426884	protein_coding	- && Q4R7H4.1 RecName: Full=Nitric oxide synthase-interacting protein; AltName: Full=E3 ubiquitin-protein ligase NOSIP && PF14634:zinc-RING finger domain|PF15906:Zinc-finger of nitric oxide synthase-interacting protein	-	14.2782	13.191	10.9185	35.8829	28.6787	28.326
FOXG_00108	17294.8	6186.42	1.48318	1.25446e-05	0.000428751	protein_coding	- && O60153.1 RecName: Full=Uncharacterized protein C19C7.04c && -	-	444.131	530.022	552.067	123.551	210.922	211.461
FOXG_11553	11227.3	1638.48	2.77658	1.29038e-05	0.000439822	protein_coding	- && - && -	-	183.457	228.423	780.289	63.3805	35.0396	75.5619
FOXG_09801	0	24.9495	-6.92245	1.29816e-05	0.000441267	protein_coding	- && Q03420.1 RecName: Full=Alkaline proteinase; Short=ALP; Flags: Precursor && PF00082:Subtilase family|PF05922:Peptidase inhibitor I9	Peptidase_S8	0	0	0	0.343916	1.68266	1.87817
FOXG_11846	0.668794	41.1042	-5.82732	1.30592e-05	0.000442039	protein_coding	- && P38787.1 RecName: Full=2-dehydropantoate 2-reductase; AltName: Full=Ketopantoate reductase; Short=KPA reductase; Short=KPR && PF08546:Ketopantoate reductase PanE/ApbA C terminal|PF02558:Ketopantoate reductase PanE/ApbA	-	0	0.118038	0	1.84224	1.11908	4.29333
FOXG_03418	6699.16	2215.25	1.59646	1.30751e-05	0.000442039	protein_coding	- && Q7RVS9.2 RecName: Full=Phosphoenolpyruvate carboxykinase [ATP]; AltName: Full=Acetate utilization protein 6 && PF01293:Phosphoenolpyruvate carboxykinase	-	265.553	271.767	476.922	94.5264	117.949	122.909
FOXG_03794	13.4707	64.059	-2.23993	1.34539e-05	0.000453614	protein_coding	- && - && -	-	1.37899	0.751288	0.621038	4.37601	4.33554	4.37218
FOXG_12700	671.164	2196.78	-1.71073	1.35298e-05	0.000454944	protein_coding	- && O43003.1 RecName: Full=Protein mmf1, mitochondrial; AltName: Full=Isoleucine biosynthesis and maintenance of intact mitochondria 1; AltName: Full=Maintenance of mitochondrial function 1; Flags: Precursor && PF01042:Endoribonuclease L-PSP	Ribonuc_L-PSP	118.022	105.14	107.081	531.57	303.575	245.77
FOXG_09905	202.622	1317.83	-2.69979	1.36154e-05	0.000455609	protein_coding	- && - && PF10000:ACT domain|PF13840:ACT domain	-	50.327	33.0311	8.03283	213.716	189.621	191.057
FOXG_05994	5268.85	1730.64	1.60615	1.36226e-05	0.000455609	protein_coding	- && - && -	-	291.836	269.055	484.56	92.5461	118.918	131.93
FOXG_05935	1518.61	231.651	2.71286	1.36831e-05	0.000456407	protein_coding	- && - && -	-	42.6391	152.586	222.714	13.8341	23.1402	26.7788
FOXG_09645	181.339	15.7895	3.5154	1.39132e-05	0.000461642	protein_coding	- && - && -	-	5.69772	5.01209	20.8947	1.81917	0.480462	0.452221
FOXG_05272	157085	19423.8	3.01565	1.3914e-05	0.000461642	protein_coding	- && - && -	-	3512.31	3911.8	16266.3	751.296	625.214	1552.85
FOXG_11966	611.058	96.1255	2.66886	1.39834e-05	0.000462713	protein_coding	- && - && -	-	23.3127	96.6265	30.2052	5.93939	9.55096	8.12886
FOXG_03832	491.144	71.3576	2.78079	1.44713e-05	0.000477592	protein_coding	- && - && -	-	30.4715	47.8387	130.185	12.71	11.9368	5.64513
FOXG_00067	183.628	394.119	-1.10306	1.4783e-05	0.000486591	protein_coding	- && - && -	-	2.82575	2.93992	3.30401	6.53931	6.35874	6.56809
FOXG_03476	1227.54	310.312	1.98352	1.50981e-05	0.000495655	protein_coding	- && - && PF13520:Amino acid permease	-	49.9142	50.6693	39.3725	19.1038	8.76926	7.50683
FOXG_07610	321.4	150.716	1.09276	1.54004e-05	0.000504253	protein_coding	- && - && -	-	67.1027	63.7495	62.434	29.7344	30.671	30.2336
FOXG_08163	872.032	2118.78	-1.28031	1.55901e-05	0.000509126	protein_coding	- && Q9P3U2.1 RecName: Full=Uncharacterized AAA domain-containing protein C328.04 && PF00004:ATPase family associated with various cellular activities (AAA)|PF09336:Vps4 C terminal oligomerisation domain	AAA	25.5199	26.6085	18.3173	64.9941	54.4729	51.6954
FOXG_08631	8716.24	1449.74	2.58786	1.5804e-05	0.000514763	protein_coding	- && - && -	-	326.042	472.433	1490.41	112.237	137.981	130.484
FOXG_05213	6.09424	54.2241	-3.13276	1.59921e-05	0.000519537	protein_coding	- && Q03629.1 RecName: Full=Uncharacterized protein YML079W && PF06172:Cupin superfamily (DUF985)	-	1.03035	0.4848	0.2519	2.94689	6.47466	6.30098
FOXG_02735	915.938	1.92278	8.88442	1.60733e-05	0.000520817	protein_coding	- && - && -	-	8.74537	20.4815	140.26	0.355797	0	0
FOXG_02661	28.6956	1.42705	4.31319	1.61589e-05	0.000522235	protein_coding	- && O95154.2 RecName: Full=Aflatoxin B1 aldehyde reductase member 3; AltName: Full=AFB1 aldehyde reductase 2; Short=AFB1-AR 2 && PF00248:Aldo/keto reductase family	Aldo_ket_red	1.42316	1.4557	2.11785	0	0.192013	0.0564771
FOXG_02238	2663.92	1158.5	1.20148	1.63953e-05	0.000528506	protein_coding	- && - && -	-	84.5974	74.6286	57.5924	32.7749	29.4157	32.1005
novel.914	7.68986	85.6158	-3.47093	1.65608e-05	0.000532464	-	- && - && -	-	0.368541	0.346811	0.281565	0.890252	3.85981	6.34922
FOXG_11505	17365.9	5572.64	1.6398	1.67299e-05	0.000536517	protein_coding	- && Q4IF76.2 RecName: Full=ATP-dependent RNA helicase DBP2 && PF00271:Helicase conserved C-terminal domain|PF00270:DEAD/DEAH box helicase	DEAD	420.893	336.702	707.227	141.683	161.24	167.132
FOXG_04299	27043	7183.19	1.91254	1.69897e-05	0.000543454	protein_coding	- && - && -	-	568.327	777.749	1465.73	206.262	286.235	254.377
FOXG_12767	7543.6	1319.79	2.51501	1.77296e-05	0.000565643	protein_coding	- && - && -	-	374.248	655.105	1314.93	77.5087	126.108	206.527
FOXG_11025	1581.38	599.92	1.39829	1.77741e-05	0.000565643	protein_coding	- && P40447.1 PUTATIVE PSEUDOGENE: RecName: Full=Putative nitrilase-like protein NIT1 && PF00795:Carbon-nitrogen hydrolase	CN_hydrolase	47.5286	74.7605	58.6456	20.3654	27.5675	20.7072
FOXG_08441	1092.05	331.517	1.71926	1.84041e-05	0.000584201	protein_coding	- && - && -	-	66.8179	42.9511	81.0708	25.7289	15.9943	16.2104
FOXG_05151	9896.63	1620.07	2.61079	1.87256e-05	0.000592897	protein_coding	- && - && -	-	319.175	288.93	1126.03	124.612	90.0414	69.2221
FOXG_08987	0.710699	47.5085	-6.01961	1.87897e-05	0.000592913	protein_coding	- && - && -	-	0.0896307	0	0	4.15705	0.730116	1.10443
FOXG_00724	11801.7	3175.17	1.89406	1.88211e-05	0.000592913	protein_coding	- && Q10142.1 RecName: Full=Inositol phosphorylceramide synthase catalytic subunit aur1; Short=IPC synthase catalytic subunit aur1; AltName: Full=Aureobasidin A resistance protein homolog; AltName: Full=Phosphatidylinositol:ceramide phosphoinositol transferase && PF01569:PAP2 superfamily	-	388.444	405.63	894.298	123.981	161.226	169.038
FOXG_09443	771.035	360.479	1.09725	1.92007e-05	0.000603347	protein_coding	- && - && -	-	29.0253	24.1516	26.9489	11.6464	11.8604	13.9541
FOXG_03360	58.5427	269.274	-2.19597	1.93028e-05	0.00060503	protein_coding	- && P28493.1 RecName: Full=Pathogenesis-related protein 5; Short=PR-5; Flags: Precursor && PF00314:Thaumatin family	Thaumatin	4.81765	3.11025	1.30108	14.2032	14.6458	13.6008
FOXG_06327	926.744	230.975	2.00416	1.97311e-05	0.000616907	protein_coding	- && - && -	-	138.119	87.2156	88.1652	40.6061	16.1334	21.3951
FOXG_16932	115.437	18.3161	2.65316	2.00523e-05	0.00062538	protein_coding	- && Q9HUI3.1 RecName: Full=Sensor histidine kinase AruS && PF00512:His Kinase A (phospho-acceptor) domain|PF02518:Histidine kinase-, DNA gyrase B-, and HSP90-like ATPase	HATPase_c	1.62008	1.57147	4.90526	0.481659	0.34805	0.454988
FOXG_00375	2274.84	576.629	1.98017	2.01194e-05	0.000625909	protein_coding	- && Q10242.1 RecName: Full=Probable gluconokinase; AltName: Full=Gluconate kinase && PF01202:Shikimate kinase	SKI	69.1936	75.4748	150.243	21.0456	18.9774	34.7315
FOXG_01931	283.584	43.7746	2.69548	2.02308e-05	0.000627808	protein_coding	- && - && PF01124:MAPEG family	-	45.7216	59.2463	11.6066	6.66202	6.79945	4.53318
FOXG_09149	40.4128	1.14839	5.12767	2.03576e-05	0.000628871	protein_coding	- && - && PF13489:Methyltransferase domain	-	0.741523	4.36126	5.43862	0.214948	0	0.0846022
FOXG_09191	1046.51	462.811	1.17641	2.03658e-05	0.000628871	protein_coding	- && O74828.1 RecName: Full=Pre-rRNA-processing protein esf1 && PF08159:NUC153 domain	-	33.3858	29.0006	35.8368	16.6289	14.5415	12.2682
FOXG_01170	1101.9	266.209	2.04965	2.04199e-05	0.000628982	protein_coding	- && Q3E793.1 RecName: Full=Uncharacterized bolA-like protein YAL044W-A && PF01722:BolA-like protein	-	175.559	119.455	291.61	33.9265	40.8004	66.9967
FOXG_05908	1049.7	477.602	1.13593	2.05435e-05	0.000631232	protein_coding	- && - && -	-	35.7453	27.7258	35.7691	15.893	13.683	15.5772
FOXG_04120	81.7324	5.37989	3.91345	2.08231e-05	0.000636953	protein_coding	- && O14405.1 RecName: Full=Endoglucanase-4; AltName: Full=Cellulase IV; AltName: Full=Cellulase-61A; Short=Cel61A; AltName: Full=Endo-1,4-beta-glucanase IV; Short=EGIV; AltName: Full=Endoglucanase IV; AltName: Full=Endoglucanase-61A; Flags: Precursor && PF03443:Glycosyl hydrolase family 61	-	1.42867	1.82459	8.48257	0.157766	0.47501	0.139715
FOXG_11751	1.0451	26.3374	-4.58498	2.08318e-05	0.000636953	protein_coding	- && Q9URY9.1 RecName: Full=Uncharacterized hemerythrin-like protein C869.06c && PF01814:Hemerythrin HHE cation binding domain	-	0.214697	0.101019	0	2.57237	2.24856	3.1354
FOXG_13477	80.5571	9.69366	3.06727	2.11477e-05	0.000644298	protein_coding	- && A7XRZ1.1 RecName: Full=Probable methyltransferase tdiE; AltName: Full=Terrequinone biosynthesis protein D && PF13489:Methyltransferase domain	-	2.69196	4.53626	6.96393	0.193569	0.485675	1.02854
FOXG_11018	129.198	284.741	-1.13977	2.11753e-05	0.000644298	protein_coding	- && - && PF02732:ERCC4 domain	-	4.39452	4.16797	4.01832	9.73613	9.3687	8.6222
FOXG_04754	34335.7	1898.72	4.17659	2.16186e-05	0.000656184	protein_coding	- && S0DZI6.1 RecName: Full=Nitrogen metabolite regulation-like protein bik4; AltName: Full=Bikaverin biosynthesis protein 4 && PF05368:NmrA-like family	NmrA	204.684	711.283	5903.91	170.932	85.8575	120.34
FOXG_09926	4192.36	879.182	2.25361	2.18788e-05	0.000662103	protein_coding	- && D7PI00.1 RecName: Full=Transcription factor vrtR1; AltName: Full=Viridicatumtoxin synthesis protein R1 && PF04082:Fungal specific transcription factor domain	Fungal_trans	146.707	290.905	73.2581	38.7273	34.2987	34.1087
FOXG_01955	70129.7	9059.4	2.95253	2.19197e-05	0.000662103	protein_coding	- && Q4WPF5.1 RecName: Full=C2H2 finger domain transcription factor sebA; AltName: Full=Stress response element-binding protein A && PF00096:Zinc finger, C2H2 type	zf-C2H2	617.812	774.927	3423.88	273.798	138.351	210.066
FOXG_03183	3810.47	1243.78	1.61525	2.21333e-05	0.000666939	protein_coding	- && - && -	-	175.872	147.461	243.005	42.0501	68.1382	74.6709
FOXG_12689	9120.37	947.531	3.26678	2.22233e-05	0.000668039	protein_coding	- && - && -	-	92.8519	157.687	725.354	50.8767	20.56	29.9504
FOXG_03216	159.894	396.368	-1.30807	2.23524e-05	0.000670302	protein_coding	- && Q00808.1 RecName: Full=Vegetative incompatibility protein HET-E-1 && PF06985:Heterokaryon incompatibility protein (HET)	-	6.21668	5.71001	4.82349	11.2223	15.2483	15.052
FOXG_05184	16.9451	132.812	-2.96325	2.24551e-05	0.00067177	protein_coding	- && - && -	-	1.13694	0.392298	0.277959	7.67529	2.8225	3.66665
FOXG_15194	14.2023	91.872	-2.68764	2.2648e-05	0.000675917	protein_coding	- && Q8RWZ3.1 RecName: Full=Probable acyl-CoA dehydrogenase IBR3; AltName: Full=Protein INDOLE-3-BUTYRIC ACID RESPONSE 3 && PF00441:Acyl-CoA dehydrogenase, C-terminal domain|PF02770:Acyl-CoA dehydrogenase, middle domain	-	1.49341	0.638796	0.580853	9.13022	3.89702	4.52299
FOXG_00890	1.73484	35.9173	-4.3118	2.28581e-05	0.000680562	protein_coding	- && - && PF00176:SNF2 family N-terminal domain	SNF2_N	0.344476	0.21611	0	1.68643	4.36496	5.55471
FOXG_14977	22.9061	0.275677	6.18989	2.35447e-05	0.000699334	protein_coding	- && - && -	-	1.39409	0.947476	2.65087	0	0.0600846	0
FOXG_13660	25553.2	2755.31	3.21322	2.36388e-05	0.000700461	protein_coding	- && A9UZ24.1 RecName: Full=Branched-chain-amino-acid aminotransferase && PF01063:Amino-transferase class IV	-	494.201	572.814	2961.32	72.0122	151.282	211.069
FOXG_01984	9535.3	1174.98	3.02064	2.42112e-05	0.000715722	protein_coding	- && - && -	-	86.6848	174.983	645.534	40.0108	25.8612	45.9172
FOXG_07122	69.2057	11.1209	2.62916	2.44953e-05	0.000722134	protein_coding	- && - && -	-	1.85075	3.89304	4.8574	0.84154	0.464522	0.397471
FOXG_05583	24.8551	89.4721	-1.83582	2.45439e-05	0.000722134	protein_coding	- && - && PF00583:Acetyltransferase (GNAT) family	Acetyltransf_1	2.75045	3.71362	1.90035	10.0758	9.55564	10.4784
FOXG_11028	1283.19	371.987	1.78695	2.4814e-05	0.000728358	protein_coding	- && - && -	-	77.3203	75.0475	38.3488	20.9026	13.0294	21.3552
novel.249	538.785	1241.6	-1.20352	2.48751e-05	0.000728358	-	- && - && -	-	24.8202	23.1151	16.9486	48.8578	47.3083	53.3549
FOXG_09435	621.688	256.776	1.275	2.49705e-05	0.000728358	protein_coding	- && P38805.1 RecName: Full=Ribosome production factor 1; AltName: Full=Ribosome biogenesis protein RPF1 && PF04427:Brix domain	-	32.7839	25.3224	33.6631	11.1099	15.016	11.7778
FOXG_03469	4141.37	1110.37	1.89903	2.4989e-05	0.000728358	protein_coding	- && Q09785.2 RecName: Full=Putative glycine dehydrogenase (decarboxylating), mitochondrial; AltName: Full=Glycine cleavage system P protein; AltName: Full=Glycine decarboxylase; AltName: Full=Glycine dehydrogenase (aminomethyl-transferring); Flags: Precursor && PF02347:Glycine cleavage system P-protein	-	47.523	64.7211	122.538	17.0049	21.2862	24.6577
FOXG_13480	55.7649	3.69645	3.94073	2.50901e-05	0.0007296	protein_coding	- && - && -	-	3.53892	5.93654	14.6707	0.118938	0.358104	1.12352
FOXG_07434	25.6853	238.362	-3.20465	2.55989e-05	0.000742425	protein_coding	- && - && PF00170:bZIP transcription factor	bZIP_1	3.41322	7.34165	0.99341	22.9918	63.9292	22.1044
FOXG_11215	561.976	1324.68	-1.23621	2.56588e-05	0.000742425	protein_coding	- && P43620.1 RecName: Full=Sporulation protein RMD8; AltName: Full=Required for meiotic nuclear division protein 8 && PF02582:Uncharacterised ACR, YagE family COG1723	-	18.5475	18.5153	12.4851	39.2817	40.2503	37.261
FOXG_08435	32.9631	112.824	-1.76634	2.57326e-05	0.000742425	protein_coding	- && P49253.2 RecName: Full=Amine oxidase [flavin-containing]; AltName: Full=Monoamine oxidase; Short=MAO && PF01593:Flavin containing amine oxidoreductase	Amino_oxidase	1.78321	1.82191	1.12104	4.29278	5.6522	6.23143
FOXG_06272	3598.14	243.043	3.88801	2.57691e-05	0.000742425	protein_coding	- && - && PF11905:Domain of unknown function (DUF3425)	-	201.008	317.023	8.71186	12.908	10.8965	11.7754
FOXG_03792	25046.9	10604.8	1.23991	2.59095e-05	0.000744748	protein_coding	- && P0CW87.1 RecName: Full=Cellulose synthase 1; Includes: RecName: Full=Cellulose synthase catalytic domain [UDP-forming]; Includes: RecName: Full=Cyclic di-GMP-binding domain; AltName: Full=Cellulose synthase 1 regulatory domain [Komagataeibacter xylinus] && PF13641:Glycosyltransferase like family 2	-	569.355	450.429	672.442	217.892	223.449	275.143
FOXG_08903	172.264	19.0047	3.17652	2.64115e-05	0.000757432	protein_coding	- && I1S2N3.1 RecName: Full=Galactose oxidase; Short=GAO; Short=GO; Short=GOase; Flags: Precursor && PF00024:PAN domain|PF09118:Domain of unknown function (DUF1929)	PAN_1	4.60949	5.25412	5.87272	1.25462	0.125916	0.355544
FOXG_17777	165.414	36.8861	2.16412	2.66164e-05	0.000761559	protein_coding	- && P19145.2 RecName: Full=General amino-acid permease GAP1 && PF00324:Amino acid permease	AA_permease	4.63181	5.81162	7.98477	0.703834	1.99629	1.40922
FOXG_15181	2.44076	44.6588	-4.1529	2.77555e-05	0.00079132	protein_coding	- && O58489.1 RecName: Full=Aspartate aminotransferase; Short=AspAT; AltName: Full=Transaminase A && PF00155:Aminotransferase class I and II	Aminotran_1_2	0	0.337602	0.0730903	3.8362	2.04101	1.63725
novel.546	40.5449	7.72732	2.38265	2.77834e-05	0.00079132	-	- && - && -	-	2.46589	2.3205	2.61769	0.401289	0.654455	0.355377
FOXG_01725	234.263	52.5881	2.15309	2.79247e-05	0.000793532	protein_coding	- && P79066.1 RecName: Full=Lipase 1; AltName: Full=Lipase I; AltName: Full=TFL I; Flags: Precursor && PF00135:Carboxylesterase family	COesterase	7.78358	7.44538	12.965	3.30587	1.2276	1.79562
FOXG_02906	11725.3	2184.23	2.42437	2.80147e-05	0.00079428	protein_coding	- && - && -	-	1253.6	473.489	1859.52	330.626	152.967	184.534
FOXG_13448	1.06605	28.8449	-4.7131	2.81523e-05	0.000796372	protein_coding	- && - && PF01965:DJ-1/PfpI family	DJ-1_PfpI	0.288499	0	0	2.75043	2.68578	2.36992
FOXG_08085	6497.02	2189.27	1.56921	2.88139e-05	0.000813244	protein_coding	- && - && -	-	254.739	201.619	304.424	118.784	71.1474	66.4261
FOXG_03305	56259.6	9396.62	2.58187	3.00129e-05	0.000845171	protein_coding	- && O93870.1 RecName: Full=Fluconazole resistance protein 1 && PF00172:Fungal Zn(2)-Cys(6) binuclear cluster domain	Zn_clus	563.173	1828.66	3201.11	405.893	268.304	259.95
FOXG_16879	237.817	21.3114	3.47641	3.02528e-05	0.000850008	protein_coding	- && Q55P57.1 RecName: Full=Laccase-1; AltName: Full=Diphenol oxidase 1; Flags: Precursor && PF07732:Multicopper oxidase|PF00394:Multicopper oxidase|PF07731:Multicopper oxidase	-	2.90611	3.02095	16.6881	1.20157	0.393233	0.431806
FOXG_13259	312.307	129.195	1.2723	3.03285e-05	0.00085022	protein_coding	- && - && -	-	13.4945	17.3349	16.2338	7.53364	6.3146	5.62085
FOXG_06381	380.191	1359.85	-1.8383	3.06841e-05	0.00085826	protein_coding	- && - && -	-	25.1641	16.012	13.6574	94.9213	54.1928	47.0125
FOXG_05719	123.334	24.1371	2.35379	3.1076e-05	0.000867276	protein_coding	- && Q5BG98.1 RecName: Full=NADH-cytochrome b5 reductase 2; AltName: Full=Mitochondrial cytochrome b reductase && PF00175:Oxidoreductase NAD-binding domain	NAD_binding_1	12.1473	12.9824	4.98498	2.81695	1.41357	1.6631
FOXG_10313	6087.97	1373.9	2.14758	3.13289e-05	0.000870577	protein_coding	- && O14336.1 RecName: Full=Meiotically up-regulated gene 80 protein && PF08613:Cyclin	-	91.9763	109.04	240.129	47.7697	22.7128	29.0724
FOXG_05948	86.5264	19.9479	2.10785	3.13338e-05	0.000870577	protein_coding	- && Q2TZY0.1 RecName: Full=Probable pectate lyase B; Flags: Precursor >B8NBC2.1 RecName: Full=Probable pectate lyase B; Flags: Precursor && PF00544:Pectate lyase	-	4.41955	4.68709	7.97506	1.68103	1.36058	0.896424
FOXG_03791	3561.22	1264.42	1.49377	3.18252e-05	0.000882267	protein_coding	- && - && PF01670:Glycosyl hydrolase family 12	-	177.047	143.609	217.67	83.3763	47.2565	60.5013
FOXG_09420	446.884	163.877	1.44817	3.18999e-05	0.000882375	protein_coding	- && Q4IBD0.2 RecName: Full=Protein PBN1 && PF08320:PIG-X / PBN1	-	17.9217	14.1014	15.3261	4.04543	6.51365	6.80434
FOXG_13279	210.609	891.033	-2.08006	3.24781e-05	0.000894847	protein_coding	- && - && PF01177:Asp/Glu/Hydantoin racemase	Asp_Glu_race	20.9744	16.2321	10.7902	109.235	44.229	49.5974
novel.109	3.53254	56.0083	-3.95726	3.24942e-05	0.000894847	-	- && - && -	-	0.274277	0.0286783	0	1.62545	1.53676	1.64114
FOXG_05181	0	21.9811	-6.7379	3.30645e-05	0.000908546	protein_coding	- && - && -	-	0	0	0	0.917519	1.944	5.29658
FOXG_06175	20.0343	67.2762	-1.74899	3.35699e-05	0.000919223	protein_coding	- && P73821.1 RecName: Full=D-3-phosphoglycerate dehydrogenase; Short=PGDH && PF00389:D-isomer specific 2-hydroxyacid dehydrogenase, catalytic domain|PF02826:D-isomer specific 2-hydroxyacid dehydrogenase, NAD binding domain	2-Hacid_dh_C	0.752151	0.786447	0.81727	2.84245	2.39889	2.6698
FOXG_03201	3823.09	250.077	3.93429	3.36005e-05	0.000919223	protein_coding	- && Q10213.1 RecName: Full=ATP-dependent DNA helicase srs2 && PF13245:Part of AAA domain|PF13361:UvrD-like helicase C-terminal domain	-	95.0782	128.392	3.089	5.81123	4.607	4.40156
FOXG_11977	969.056	82.8854	3.54608	3.39033e-05	0.000925479	protein_coding	- && Q58624.1 RecName: Full=Putative glycyl-radical enzyme activating enzyme MJ1227; Short=GRE activating enzyme MJ1227 && PF13394:4Fe-4S single cluster domain|PF04055:Radical SAM superfamily|PF13597:Anaerobic ribonucleoside-triphosphate reductase	Radical_SAM	11.4981	14.0504	50.558	4.85387	0.866033	0.789655
FOXG_00396	9551.96	2704.96	1.82012	3.55204e-05	0.000967504	protein_coding	- && P27476.1 RecName: Full=Nuclear localization sequence-binding protein; AltName: Full=p67 && PF00076:RNA recognition motif. (a.k.a. RRM, RBD, or RNP domain)	RRM_1	233.56	173.953	452.161	79.8009	89.6171	74.0276
FOXG_05945	24.8625	146.89	-2.5605	3.56041e-05	0.000967672	protein_coding	- && - && -	-	1.65804	1.6851	1.29714	16.6615	4.57921	6.17451
FOXG_04996	12.6106	76.7271	-2.58216	3.59851e-05	0.000975902	protein_coding	- && - && -	-	1.54659	2.23908	0.436281	6.89716	10.4293	8.36123
FOXG_02999	43.3092	126.926	-1.55767	3.69115e-05	0.000997291	protein_coding	- && Q01336.1 RecName: Full=Uncharacterized family 31 glucosidase ORF2 && PF01055:Glycosyl hydrolases family 31	Glyco_hydro_31	1.25132	1.24296	1.74206	4.83632	3.6134	3.96573
FOXG_09294	546.615	92.9799	2.5557	3.69337e-05	0.000997291	protein_coding	- && - && -	-	8.32512	12.5908	36.2542	2.52814	2.85446	4.3421
FOXG_05080	5.38354	37.7612	-2.78572	3.72637e-05	0.00100403	protein_coding	- && - && PF05368:NmrA-like family	NmrA	0.559513	0.329077	0.170987	2.1625	2.3331	2.93647
FOXG_04755	14061.6	3331.75	2.07741	3.75089e-05	0.00100845	protein_coding	- && S0E608.1 RecName: Full=O-methyltransferase bik3; AltName: Full=Bikaverin biosynthesis protein 3 && PF00891:O-methyltransferase	-	269.75	642.628	904.533	151.728	109.711	169.059
novel.1014	56.9566	385.966	-2.75674	3.77159e-05	0.00101184	-	- && - && -	-	5.02629	2.3167	0.877733	26.6817	10.8625	18.1635
FOXG_03009	5802.4	23712.1	-2.03084	3.78346e-05	0.00101285	protein_coding	- && - && -	-	1193.82	1109.13	516.485	2189.73	4998.64	4333.55
FOXG_09217	0.355349	33.2848	-6.3772	3.84189e-05	0.00102586	protein_coding	- && - && -	-	0.0857989	0	0	0.530577	4.06029	3.44573
FOXG_05878	19.7595	185.329	-3.22021	3.84851e-05	0.00102586	protein_coding	- && - && -	-	2.11465	1.02341	0.221567	17.2335	5.34344	8.93373
FOXG_09151	1974.8	708.754	1.4779	4.03634e-05	0.00107324	protein_coding	- && - && PF00687:Ribosomal protein L1p/L10e family	-	106.119	81.7625	151.439	44.932	43.5789	33.2708
FOXG_06201	656.673	1478.52	-1.17034	4.04345e-05	0.00107324	protein_coding	- && P53110.1 RecName: Full=Uncharacterized protein YGL159W && PF02423:Ornithine cyclodeaminase/mu-crystallin family	OCD_Mu_crystall	37.1264	29.6594	24.9365	64.8019	68.2324	73.4817
FOXG_01600	636.408	81.4665	2.9654	4.1485e-05	0.00109878	protein_coding	- && - && -	-	7.74915	14.4268	52.8415	3.88544	2.04724	3.67029
FOXG_01479	214.142	571.918	-1.41638	4.21168e-05	0.00111315	protein_coding	- && Q9UTL9.1 RecName: Full=Uncharacterized ATP-dependent helicase C144.05 && PF00176:SNF2 family N-terminal domain|PF13920:Zinc finger, C3HC4 type (RING finger)	SNF2_N	4.34566	3.20392	2.76063	11.3075	8.2956	7.93292
FOXG_13940	2547.78	641.302	1.99012	4.27145e-05	0.00112656	protein_coding	- && - && -	-	781.126	911.235	1984.93	213.691	337.414	374.506
FOXG_11071	919.286	103.058	3.15787	4.28722e-05	0.00112715	protein_coding	- && - && PF14378:PAP2 superfamily	-	69.1055	51.6459	52.8171	0.777935	9.00466	9.67564
FOXG_07696	510.887	1055.56	-1.04652	4.29175e-05	0.00112715	protein_coding	- && - && PF03188:Eukaryotic cytochrome b561	Cytochrom_B561	50.3896	42.9189	38.891	95.316	92.8076	85.0192
FOXG_01529	2284.74	658.815	1.7938	4.31793e-05	0.00113164	protein_coding	- && Q7X7C9.1 RecName: Full=NAP1-related protein 1; AltName: Full=Protein SET homolog 1 >A2XU85.1 RecName: Full=NAP1-related protein 1; AltName: Full=Protein SET homolog 1 && PF00956:Nucleosome assembly protein (NAP)	-	146.092	80.2885	195.591	34.6498	51.9846	35.0434
FOXG_03266	47953.8	8967.1	2.41892	4.36629e-05	0.00114192	protein_coding	- && P24867.1 RecName: Full=PHO85 cyclin-1; AltName: Full=Cyclin HCS26; AltName: Full=G1/S-specific cyclin PCL1 && PF00134:Cyclin, N-terminal domain	-	944.69	735.844	2872.97	377.158	208.842	265.48
FOXG_01272	1177.32	166.001	2.82669	4.38882e-05	0.00114541	protein_coding	- && Q08777.2 RecName: Full=Riboflavin transporter MCH5 && PF07690:Major Facilitator Superfamily	MFS_1	94.9138	130.062	71.4069	2.83514	21.2364	17.7183
FOXG_12736	4479.19	874.7	2.35641	4.42585e-05	0.00115266	protein_coding	- && Q2KHZ9.1 RecName: Full=Glutaryl-CoA dehydrogenase, mitochondrial; Short=GCD; Flags: Precursor && PF02771:Acyl-CoA dehydrogenase, N-terminal domain|PF02770:Acyl-CoA dehydrogenase, middle domain|PF00441:Acyl-CoA dehydrogenase, C-terminal domain	-	406.141	191.199	83.9778	43.8287	49.0612	40.1585
FOXG_04162	29121	7502.43	1.95661	4.54528e-05	0.0011813	protein_coding	- && Q4P9K9.1 RecName: Full=Chitin synthase 8; AltName: Full=Chitin-UDP acetyl-glucosaminyl transferase 8; AltName: Full=Myosin chitin synthase 1 && PF03142:Chitin synthase|PF08766:DEK C terminal domain|PF00173:Cytochrome b5-like Heme/Steroid binding domain|PF00063:Myosin head (motor domain)	Myosin_head	240.927	179.55	535.745	82.5017	75.2508	88.5984
FOXG_11211	59.6533	284.216	-2.24874	4.60255e-05	0.00119299	protein_coding	- && - && -	-	8.36963	4.92259	2.67402	36.7596	22.2094	17.1016
FOXG_04731	18.0929	96.1093	-2.40822	4.60937e-05	0.00119299	protein_coding	- && - && PF04082:Fungal specific transcription factor domain	Fungal_trans	1.01258	0.295721	0.469503	4.12953	2.57337	2.74081
novel.1007	5.04436	50.9575	-3.3228	4.77786e-05	0.00123403	-	- && - && -	-	0.488751	1.22649	0.597449	13.7268	3.53891	6.09674
FOXG_03221	8829.83	2723.41	1.69689	4.81346e-05	0.00124066	protein_coding	- && Q08822.1 RecName: Full=Probable electron transfer flavoprotein-ubiquinone oxidoreductase, mitochondrial; Short=ETF-QO; Short=ETF-ubiquinone oxidoreductase; AltName: Full=Changed intracellular redox state protein 2; AltName: Full=Electron-transferring-flavoprotein dehydrogenase; Short=ETF dehydrogenase; Flags: Precursor && PF13450:NAD(P)-binding Rossmann-like domain|PF05187:Electron transfer …	-	292.842	173.958	436.344	101.116	94.5734	82.8705
FOXG_03213	363.616	48.696	2.8983	4.83879e-05	0.00124462	protein_coding	- && - && -	-	15.105	20.2245	68.4048	7.8363	2.90993	3.14601
FOXG_05312	448.636	1160.05	-1.36972	4.86075e-05	0.00124582	protein_coding	- && - && PF06398:Integral peroxisomal membrane peroxin	-	22.7514	18.6682	12.6748	49.0508	49.0953	41.7278
FOXG_11520	18480.9	7492.64	1.30251	4.86344e-05	0.00124582	protein_coding	- && P00365.4 RecName: Full=NAD-specific glutamate dehydrogenase; Short=NAD-GDH && PF00208:Glutamate/Leucine/Phenylalanine/Valine dehydrogenase|PF05088:Bacterial NAD-glutamate dehydrogenase	-	312.774	246.653	328.392	109.406	96.8763	153.663
FOXG_04924	2770.07	573.896	2.27109	4.87947e-05	0.00124736	protein_coding	- && - && -	-	60.8543	76.0167	174.402	11.4205	24.9682	28.1001
FOXG_07519	89682.7	20367.7	2.13853	4.91585e-05	0.00125321	protein_coding	- && Q7SA44.1 RecName: Full=Mannitol-1-phosphate 5-dehydrogenase; Short=M1PDH; Short=MPD; Short=MPDH && PF01232:Mannitol dehydrogenase Rossmann domain|PF08125:Mannitol dehydrogenase C-terminal domain	Mannitol_dh_C	2331.58	2619.33	6745.65	1200.41	670.871	785.109
FOXG_03557	452.913	110.604	2.03531	4.92242e-05	0.00125321	protein_coding	- && Q870L2.1 RecName: Full=Siderophore iron transporter mirB; AltName: Full=Major facilitator iron-regulated transporter B; AltName: Full=Triacetylfusarinine C permease && PF07690:Major Facilitator Superfamily	MFS_1	26.1808	10.7487	13.0988	2.79139	3.83683	5.58893
FOXG_11198	283.323	96.0555	1.55969	4.95703e-05	0.00125827	protein_coding	- && B8NI03.1 RecName: Full=Noranthrone monooxygenase && PF08592:Domain of unknown function (DUF1772)	-	45.8766	26.5159	40.5019	15.5422	10.3257	12.4069
FOXG_15714	324.528	22.9798	3.8198	4.96247e-05	0.00125827	protein_coding	- && Q8X1Z7.1 RecName: Full=Siderophore iron transporter mirA; AltName: Full=Enterobactin permease; AltName: Full=Major facilitator iron-regulated transporter A && PF07690:Major Facilitator Superfamily	MFS_1	7.6281	26.615	1.48237	1.45144	0.364174	0.7141
FOXG_12082	70.1966	340.881	-2.27918	5.00863e-05	0.0012674	protein_coding	- && Q5UQ83.1 RecName: Full=Putative alpha/beta hydrolase R526 && PF07859:alpha/beta hydrolase fold	Abhydrolase_3	6.69827	3.76829	3.91598	39.846	12.6523	17.3445
novel.145	146.565	683.82	-2.21989	5.06274e-05	0.00127729	-	- && Q5L2Y4.1 RecName: Full=Acylphosphatase; AltName: Full=Acylphosphate phosphohydrolase && PF00708:Acylphosphatase	-	15.7287	14.0182	4.57781	72.2418	50.2293	37.6757
FOXG_04757	13055.3	3549.57	1.8789	5.06822e-05	0.00127729	protein_coding	- && S0DZM7.1 RecName: Full=Bikaverin polyketide synthase bik1; AltName: Full=Bikaverin biosynthesis protein 1 && PF00109:Beta-ketoacyl synthase, N-terminal domain|PF14765:Polyketide synthase dehydratase|PF00698:Acyl transferase domain|PF02801:Beta-ketoacyl synthase, C-terminal domain	ketoacyl-synt	144.096	202.962	336.213	78.1481	39.504	68.1206
FOXG_01531	1080.87	429.438	1.33148	5.25299e-05	0.00131962	protein_coding	- && Q9C270.1 RecName: Full=Periodic tryptophan protein 2 homolog && PF04003:Dip2/Utp12 Family|PF00400:WD domain, G-beta repeat	WD40	26.948	21.0396	30.451	7.99341	12.3436	10.8272
FOXG_01932	3368.36	491.401	2.77693	5.25731e-05	0.00131962	protein_coding	- && Q5BAP5.1 RecName: Full=Endo-1,3(4)-beta-glucanase xgeA; AltName: Full=Mixed-linked glucanase xgeA; Flags: Precursor && PF00722:Glycosyl hydrolases family 16	-	55.6841	83.8331	280.396	31.0585	11.238	18.9634
FOXG_00087	46250.9	15350.9	1.59115	5.27421e-05	0.0013212	protein_coding	- && - && -	-	960.112	934.166	1889.09	385.124	459.537	411.052
FOXG_13402	1390.55	166.095	3.065	5.31928e-05	0.00132982	protein_coding	- && Q8UAA9.1 RecName: Full=Beta-lactamase hydrolase-like protein; Short=BLH && PF00753:Metallo-beta-lactamase superfamily	Lactamase_B	44.2055	17.8755	167.342	10.8313	10.0973	6.47497
FOXG_02434	8034.69	855.513	3.2313	5.34044e-05	0.00133244	protein_coding	- && - && -	-	74.8133	145.367	804.399	36.2184	41.939	30.9372
FOXG_03541	93.2916	1111.75	-3.5729	5.37811e-05	0.00133916	protein_coding	- && Q8T673.1 RecName: Full=ABC transporter G family member 21; AltName: Full=ABC transporter ABCG.21 && PF06422:CDR ABC transporter|PF01061:ABC-2 type transporter|PF00005:ABC transporter	ABC2_membrane	1.36247	2.62606	0.321057	37.3943	8.49416	5.46876
FOXG_02075	4764.47	1157.05	2.04177	5.41147e-05	0.00134214	protein_coding	- && D4AUX6.1 RecName: Full=Uncharacterized secreted protein ARB_08043; Flags: Precursor && -	-	139.928	171.149	435.79	64.1144	54.6232	62.6386
FOXG_12672	2379.01	775.747	1.61651	5.4116e-05	0.00134214	protein_coding	- && P53048.1 RecName: Full=General alpha-glucoside permease; AltName: Full=Maltose permease MAL11; AltName: Full=Maltose transport protein MAL11 && PF00083:Sugar (and other) transporter	Sugar_tr	48.3183	64.2822	109.726	22.3329	25.2477	24.9154
FOXG_09273	19429.9	4793.32	2.01915	5.48175e-05	0.00135684	protein_coding	- && P83783.2 RecName: Full=Adenosylhomocysteinase; Short=AdoHcyase; AltName: Full=S-adenosyl-L-homocysteine hydrolase && PF05221:S-adenosyl-L-homocysteine hydrolase|PF00670:S-adenosyl-L-homocysteine hydrolase, NAD binding domain	-	345.056	338.342	959.788	138.614	123.192	143.567
FOXG_06211	10756.1	3602.11	1.57816	5.50462e-05	0.0013598	protein_coding	- && Q9HDW7.1 RecName: Full=Calcium-transporting ATPase 2 && -	-	142.352	124.989	237.918	71.5863	50.1156	47.5051
FOXG_03142	490.967	1234.68	-1.32954	5.52698e-05	0.0013613	protein_coding	- && P36617.2 RecName: Full=DNA repair protein rad16 && PF02732:ERCC4 domain	-	11.4586	12.9264	7.72799	30.8483	25.7669	24.1421
FOXG_04365	211.964	45.7781	2.21155	5.53252e-05	0.0013613	protein_coding	- && D4B1P2.1 RecName: Full=Uncharacterized FAD-linked oxidoreductase ARB_02372; Flags: Precursor && PF01565:FAD binding domain	FAD_binding_4	8.47056	9.26978	10.6453	3.05314	0.775278	2.30205
FOXG_07844	528.391	2570.45	-2.28171	5.58513e-05	0.00137155	protein_coding	- && - && -	-	53.4249	33.7667	11.6155	150.653	135.99	194.021
FOXG_06133	454.724	133.871	1.76254	5.6339e-05	0.0013808	protein_coding	- && - && -	-	16.747	12.8902	30.3919	5.80184	6.73266	5.13804
FOXG_11925	2.48744	61.1333	-4.59373	5.67496e-05	0.0013876	protein_coding	- && Q4WBR0.1 RecName: Full=Putative aconitate hydratase; AltName: Full=Aconitase 3 && PF00180:Isocitrate/isopropylmalate dehydrogenase|PF00330:Aconitase family (aconitate hydratase)	Aconitase	0.230799	0	0	2.98194	1.63705	1.0533
FOXG_02060	25.6178	80.7109	-1.65844	5.68505e-05	0.0013876	protein_coding	- && Q0E2Y1.1 RecName: Full=(6-4)DNA photolyase && PF03441:FAD binding domain of DNA photolyase	-	1.57501	1.31112	1.48099	5.29132	4.65254	3.81509
FOXG_01500	610.045	163.743	1.89852	5.69501e-05	0.0013876	protein_coding	- && - && -	-	122.858	70.0572	48.6844	22.6272	15.5033	26.7178
FOXG_08610	201.486	454.013	-1.17205	5.82325e-05	0.00141608	protein_coding	- && Q9MAG3.2 RecName: Full=ABC transporter G family member 24; Short=ABC transporter ABCG.24; Short=AtABCG24; AltName: Full=Probable white-brown complex homolog protein 25; Short=AtWBC25 && PF01061:ABC-2 type transporter|PF00005:ABC transporter	ABC_tran	5.21012	3.61267	4.13416	9.27361	10.1404	9.78211
FOXG_08574	4902.81	1585.96	1.62822	5.84467e-05	0.00141853	protein_coding	- && Q1K8F7.1 RecName: Full=ATP-dependent RNA helicase cyt-19, mitochondrial && PF00270:DEAD/DEAH box helicase|PF00271:Helicase conserved C-terminal domain	DEAD	124.416	94.4752	182.838	29.957	50.8017	49.1923
FOXG_05294	463.741	1355.66	-1.54836	5.9577e-05	0.00144315	protein_coding	- && - && PF13419:Haloacid dehalogenase-like hydrolase	-	30.3139	34.2805	47.7934	150.447	84.7158	93.3819
FOXG_10530	5688.94	1557.05	1.8693	5.9731e-05	0.00144408	protein_coding	- && Q7SBB6.1 RecName: Full=Probable Delta(7)-sterol 5(6)-desaturase; AltName: Full=C-5 sterol desaturase; AltName: Full=Ergosterol Delta(5,6) desaturase; AltName: Full=Sterol-C5-desaturase && PF04116:Fatty acid hydroxylase superfamily	-	164.743	469.636	297.908	94.3049	95.3239	65.5366
FOXG_15446	204.883	69.4896	1.55774	6.1538e-05	0.00148489	protein_coding	- && B3FWT8.1 RecName: Full=Efflux pump rdc3; AltName: Full=Hypothemycin biosynthesis cluster protein rdc3 && -	-	4.287	5.42735	8.068	1.90724	2.15341	1.97054
FOXG_01903	78437.7	9308.02	3.07499	6.19865e-05	0.00149008	protein_coding	- && - && -	-	577.079	516.719	3789.13	196.903	154.162	228.381
FOXG_08135	1029.21	3203.07	-1.63841	6.20167e-05	0.00149008	protein_coding	- && - && PF13419:Haloacid dehalogenase-like hydrolase	-	68.3554	66.1557	121.607	344.509	252.731	199.844
FOXG_07917	7.1555	123.461	-4.09979	6.21114e-05	0.00149008	protein_coding	- && - && -	-	0.76933	0.814465	0.352661	27.43	4.4017	1.57995
novel.525	14.5664	69.6334	-2.23767	6.24846e-05	0.00149334	-	- && - && -	-	0.317956	0.33441	0.114315	0.9542	1.27687	1.43399
FOXG_08545	3797.26	1606.74	1.24066	6.24867e-05	0.00149334	protein_coding	- && G0S8F1.2 RecName: Full=Nucleolar GTP-binding protein 1 && PF06858:Nucleolar GTP-binding protein 1 (NOG1)|PF08155:NOGCT (NUC087) domain	-	124.732	88.4999	145.94	55.0289	48.8135	48.1347
FOXG_09245	3424.44	6807.77	-0.99141	6.27723e-05	0.00149729	protein_coding	- && P27770.1 RecName: Full=40S ribosomal protein S17; AltName: Full=CRP3 && -	-	140.176	108.532	140.587	262.333	255.51	256.073
FOXG_03315	1511.21	599.221	1.33496	6.3874e-05	0.00152066	protein_coding	- && - && -	-	70.064	61.1495	63.5349	25.9822	18.2605	32.9783
FOXG_15750	529.209	145.43	1.86332	6.42825e-05	0.00152304	protein_coding	- && Q54NS8.1 RecName: Full=Apoptosis-inducing factor homolog B && PF07992:Pyridine nucleotide-disulphide oxidoreductase	Pyr_redox_2	22.3787	27.7124	36.9267	11.0657	4.26099	8.58638
FOXG_00250	4334.17	1909.42	1.18259	6.42916e-05	0.00152304	protein_coding	- && - && PF00010:Helix-loop-helix DNA-binding domain	HLH	182.115	238.741	175.131	101.416	88.1362	73.0098
FOXG_09425	683.942	1593.32	-1.22012	6.44118e-05	0.00152304	protein_coding	- && - && PF04082:Fungal specific transcription factor domain|PF00172:Fungal Zn(2)-Cys(6) binuclear cluster domain	Fungal_trans	17.5754	18.853	17.3512	53.198	38.7802	33.3077
FOXG_00152	453.459	1216.37	-1.42373	6.4462e-05	0.00152304	protein_coding	- && Q9P6J3.1 RecName: Full=Alpha-glucosidase; AltName: Full=Maltase && PF00128:Alpha amylase, catalytic domain	-	15.6152	16.4412	19.4333	31.4395	47.236	59.4414
FOXG_15957	2.04829	27.9285	-3.69747	6.48002e-05	0.0015269	protein_coding	- && - && PF08022:FAD-binding domain	FAD_binding_8	0.169705	0.319398	0	1.90213	2.83061	1.93621
FOXG_01638	474.02	1524.29	-1.68478	6.48701e-05	0.0015269	protein_coding	- && Q0VCW4.1 RecName: Full=L-serine dehydratase/L-threonine deaminase; Short=SDH; AltName: Full=L-serine deaminase; AltName: Full=L-threonine dehydratase; Short=TDH && PF00291:Pyridoxal-phosphate dependent enzyme	PALP	31.5959	24.0417	19.7605	53.3472	116.727	72.3809
FOXG_05962	143.557	558.171	-1.95941	6.70931e-05	0.0015733	protein_coding	- && O59827.1 RecName: Full=Glutathione S-transferase 2; AltName: Full=GST-II && PF00043:Glutathione S-transferase, C-terminal domain|PF02798:Glutathione S-transferase, N-terminal domain	GST_N	13.4996	10.0809	11.6045	75.8733	27.7024	33.2286
FOXG_05036	805.514	258.703	1.63793	6.70939e-05	0.0015733	protein_coding	- && - && -	-	104.995	113.402	210.44	38.1673	55.1833	44.3767
FOXG_13912	1271.23	641.252	0.986801	6.81391e-05	0.00159212	protein_coding	- && Q08235.2 RecName: Full=Ribosome biogenesis protein BRX1 && PF04427:Brix domain	-	65.6306	58.887	74.1181	33.5639	35.3653	31.2695
FOXG_10631	2431.35	473.238	2.36087	6.81516e-05	0.00159212	protein_coding	- && P47125.1 RecName: Full=Indoleamine 2,3-dioxygenase; Short=IDO; AltName: Full=Biosynthesis of nicotinic acid protein 2 && PF01231:Indoleamine 2,3-dioxygenase	-	48.2591	44.0927	167.237	20.8516	14.334	15.3406
FOXG_09216	1.81387	23.2277	-3.6605	6.84848e-05	0.00159691	protein_coding	- && - && -	-	0.40491	0.381036	0.247481	4.22542	5.49722	3.51099
FOXG_13169	2.34823	47.4089	-4.37003	6.90189e-05	0.00160636	protein_coding	- && - && -	-	0.178914	0.0841824	0.328056	0.622348	4.37221	6.94034
FOXG_04044	310.452	100.398	1.62918	7.07727e-05	0.00164412	protein_coding	- && - && -	-	26.6478	32.736	38.026	12.5833	6.4009	12.5175
FOXG_15373	2547.55	260.841	3.28757	7.18201e-05	0.00166299	protein_coding	- && P09805.1 RecName: Full=Killer toxin subunits alpha/beta; AltName: Full=RF2 protein; Contains: RecName: Full=Killer toxin subunit alpha; Contains: RecName: Full=Killer toxin subunit beta; AltName: Full=Endochitinase; Flags: Precursor && PF00187:Chitin recognition protein|PF00704:Glycosyl hydrolases family 18	-	19.0497	25.2525	135.159	11.0682	2.87416	4.43253
novel.754	313.525	84.049	1.89978	7.18516e-05	0.00166299	-	- && - && -	-	17.5755	41.8932	25.7339	9.85342	5.31913	7.66836
FOXG_03807	407.94	77.7438	2.3924	7.39507e-05	0.0017084	protein_coding	- && Q9Y7J3.1 RecName: Full=Carnosine N-methyltransferase && PF07942:N2227-like protein	-	14.7016	36.0001	9.79076	5.25444	2.33013	3.94386
FOXG_03916	225.654	1112.85	-2.30065	7.43407e-05	0.00171423	protein_coding	- && - && -	-	15.1841	11.3432	3.14111	51.4634	55.4917	39.3601
FOXG_05554	1506.19	2766.43	-0.876949	7.56169e-05	0.00174044	protein_coding	- && Q7S5N8.2 RecName: Full=Putative serine hydroxymethyltransferase, mitochondrial; Short=SHMT; AltName: Full=Carnitine biosynthesis protein 2; AltName: Full=Glycine hydroxymethyltransferase; AltName: Full=Serine methylase; Flags: Precursor && PF00464:Serine hydroxymethyltransferase	SHMT	52.883	58.0172	50.7086	103.006	94.5348	99.2861
FOXG_01181	3118.63	1084.28	1.52431	7.60329e-05	0.0017468	protein_coding	- && - && -	-	87.3082	89.0719	126.241	24.7086	32.101	48.4055
novel.210	36.5484	173.991	-2.24328	7.65633e-05	0.00175575	-	- && - && -	-	1.02959	0.88814	0.288421	4.80835	3.01194	2.68219
FOXG_11705	10398.9	3319.83	1.64723	7.68197e-05	0.00175633	protein_coding	- && Q8NKB6.1 RecName: Full=Probable aspartic-type endopeptidase opsB; AltName: Full=Oryzapsin B; Flags: Precursor && PF00026:Eukaryotic aspartyl protease	Asp	160.406	263.474	373.215	66.0076	95.4077	93.0565
FOXG_06406	663.116	291.452	1.18566	7.68703e-05	0.00175633	protein_coding	- && Q4IBS2.2 RecName: Full=ATP-dependent RNA helicase MAK5 && PF00271:Helicase conserved C-terminal domain|PF00270:DEAD/DEAH box helicase	DEAD	17.5981	14.3118	20.5497	6.58431	8.28744	8.18519
FOXG_02137	7363.18	1546.63	2.25114	7.86011e-05	0.00179259	protein_coding	- && P28584.1 RecName: Full=Low-affinity potassium transport protein && PF02386:Cation transport protein	-	101.102	99.4995	354.199	39.6758	36.2674	40.5923
FOXG_07636	7373.77	2115.45	1.80141	7.88143e-05	0.00179418	protein_coding	- && - && PF03403:Platelet-activating factor acetylhydrolase, isoform II	PAF-AH_p_II	182.134	177.406	372.763	46.4021	83.2566	80.4307
FOXG_01783	770.064	108.743	2.8245	7.91901e-05	0.00179945	protein_coding	- && P08647.2 RecName: Full=Ras-like protein 1; Flags: Precursor && PF00071:Ras family	Ras	18.24	26.4032	67.3319	1.55773	6.61424	7.64034
FOXG_07933	2998.6	873.525	1.77915	7.95609e-05	0.00180458	protein_coding	- && - && PF02141:DENN (AEX-3) domain|PF03456:uDENN domain	DENN	39.3358	45.8922	98.1605	20.7637	16.0169	16.6425
FOXG_09104	46.0361	0.600019	6.28664	8.01396e-05	0.00181441	protein_coding	- && - && -	-	1.27435	0.799474	16.27	0	0.109848	0.129239
FOXG_11989	485.991	61.8221	2.97767	8.07577e-05	0.0018251	protein_coding	- && O74676.1 RecName: Full=ABC transporter CDR4 && PF14510:ABC-transporter extracellular N-terminal|PF06422:CDR ABC transporter|PF00005:ABC transporter|PF01061:ABC-2 type transporter	ABC2_membrane	5.39998	17.5032	4.44951	0.448335	0.822337	2.20882
FOXG_07089	80.0629	22.86	1.80755	8.11734e-05	0.00183117	protein_coding	- && - && -	-	2.15597	1.97682	2.09485	0.81191	0.385981	0.58026
FOXG_09476	13850.1	4764.87	1.53938	8.20849e-05	0.00184839	protein_coding	- && Q10475.1 RecName: Full=Eukaryotic translation initiation factor 4 gamma; Short=eIF-4-gamma; Short=eIF-4G && -	-	144.279	142.365	235.446	41.2106	65.9885	72.4165
novel.515	12.075	112.751	-3.21846	8.3047e-05	0.00186118	-	- && - && -	-	1.28335	0.345051	0.448218	1.74785	7.4908	10.1518
FOXG_08539	2348.52	1318.61	0.832785	8.30766e-05	0.00186118	protein_coding	- && Q9URW6.1 RecName: Full=SH3 domain-containing protein PJ696.02 && -	-	58.9686	57.3616	54.228	32.6358	31.4926	31.6343
FOXG_07919	319.531	908.049	-1.50673	8.31003e-05	0.00186118	protein_coding	- && O00625.1 RecName: Full=Pirin; AltName: Full=Probable quercetin 2,3-dioxygenase PIR; Short=Probable quercetinase && PF05726:Pirin C-terminal cupin domain|PF02678:Pirin	-	24.1953	16.8343	16.8333	73.5181	51.9185	38.9994
FOXG_12275	508.344	148.92	1.76983	8.37155e-05	0.0018716	protein_coding	- && Q8X226.1 RecName: Full=Probable O-acetyltransferase CAS1; AltName: Full=Capsule synthesis protein 1 && PF13839:GDSL/SGNH-like Acyl-Esterase family found in Pmr5 and Cas1p|PF07779:10 TM Acyl Transferase domain found in Cas1p	-	11.9613	7.52109	19.4067	4.39187	3.77507	3.22565
FOXG_15847	7.82908	55.8098	-2.81143	8.40931e-05	0.00187668	protein_coding	- && - && -	-	0.369961	0.187464	0.0695755	1.25391	1.05974	2.15595
FOXG_09840	189.333	3585.99	-4.24238	8.51505e-05	0.00189688	protein_coding	- && P36619.2 RecName: Full=Leptomycin B resistance protein pmd1 && PF00664:ABC transporter transmembrane region|PF00005:ABC transporter	ABC_membrane	1.05071	8.32899	0.108846	82.2515	43.3677	54.0953
FOXG_12742	3251.16	1196.72	1.44185	8.54199e-05	0.00189949	protein_coding	- && - && -	-	167.587	166.499	280.951	63.6028	69.8304	92.9561
FOXG_12237	45.7446	11.4958	1.98867	8.56219e-05	0.00190059	protein_coding	- && O94469.1 RecName: Full=Probable urea active transporter 1 && PF00474:Sodium:solute symporter family	-	1.42343	1.53086	1.40857	0.471559	0.315511	0.309339
FOXG_08668	41.6631	154.314	-1.88131	8.65545e-05	0.00191788	protein_coding	- && O74849.1 RecName: Full=High-affinity fructose transporter ght6; AltName: Full=Hexose transporter 6; AltName: Full=Meiotic expression up-regulated protein 12 && PF00083:Sugar (and other) transporter	Sugar_tr	2.40684	1.73914	0.893144	4.98342	6.5019	7.1789
FOXG_11571	9691.09	2286.35	2.0836	8.67927e-05	0.00191975	protein_coding	- && - && -	-	278.818	247.772	740.729	72.7037	98.4907	127.795
FOXG_01189	11367.5	4594.13	1.30706	8.74181e-05	0.00193016	protein_coding	- && Q8J2R3.1 RecName: Full=Protein PNG1 && PF03835:Rad4 transglutaminase-like domain	-	232.718	329.246	349.914	93.2062	139.563	135.762
FOXG_05291	8601.29	1833.36	2.23005	8.96936e-05	0.0019769	protein_coding	- && P29070.2 RecName: Full=Chitin synthase 1; AltName: Full=Chitin-UDP acetyl-glucosaminyl transferase 1; AltName: Full=Class-III chitin synthase 3 && PF01644:Chitin synthase|PF08407:Chitin synthase N-terminal	-	431.139	307.613	1161.43	137.264	97.8697	169.889
FOXG_04753	8456.56	1080.22	2.96871	9.00905e-05	0.00198215	protein_coding	- && S0E028.1 RecName: Full=Bikaverin cluster transcription factor bik5; AltName: Full=Bikaverin biosynthesis protein 5 && PF04082:Fungal specific transcription factor domain|PF00172:Fungal Zn(2)-Cys(6) binuclear cluster domain	Fungal_trans	49.6952	174.914	569.109	33.1547	32.0069	36.2261
FOXG_11210	254.383	583.671	-1.19967	9.04633e-05	0.00198685	protein_coding	- && - && PF04828:Glutathione-dependent formaldehyde-activating enzyme	-	35.4834	31.6182	45.2941	72.819	94.6419	90.426
FOXG_10758	51.8118	131.706	-1.34767	9.06685e-05	0.00198786	protein_coding	- && Q54QI4.1 RecName: Full=Homogentisate 1,2-dioxygenase; AltName: Full=Homogentisate oxygenase; AltName: Full=Homogentisic acid oxidase; AltName: Full=Homogentisicase && PF04209:homogentisate 1,2-dioxygenase	-	2.95335	2.21308	2.80791	6.42602	6.40685	7.43798
novel.526	484.458	43.1107	3.49016	9.10596e-05	0.00199049	-	- && - && -	-	19.8867	9.35707	136.074	3.93682	4.79772	5.97668
FOXG_00403	2368.34	805.191	1.55637	9.11078e-05	0.00199049	protein_coding	- && - && -	-	59.4393	53.1365	89.6457	28.5904	15.3473	24.8139
FOXG_09186	5549.93	1154.12	2.26555	9.21808e-05	0.00201025	protein_coding	- && - && PF13857:Ankyrin repeats (many copies)	-	69.8959	49.1369	173.792	29.9132	14.0216	16.9589
FOXG_07872	2.77994	90.0811	-4.98995	9.23345e-05	0.00201025	protein_coding	- && - && -	-	0.454329	0.256524	0	19.5264	2.67873	0.829368
FOXG_08473	6873.5	692.697	3.31084	9.26752e-05	0.00201415	protein_coding	- && D4B1B1.1 RecName: Full=Agglutinin-like protein ARB_02240; AltName: Full=Adhesin ARB_02240; Flags: Precursor && -	-	48.8348	36.8619	315.411	7.87041	9.23414	23.3183
FOXG_13656	40.9422	1.37839	4.86185	9.363e-05	0.00203136	protein_coding	- && - && -	-	0.767934	0.670098	0.170677	0	0.0541598	0
FOXG_03808	1001.67	44.0872	4.5077	9.49322e-05	0.00205277	protein_coding	- && - && -	-	99.1443	247.901	2.73028	3.74078	1.34771	10.3065
FOXG_10616	1622.98	679.984	1.25473	9.49456e-05	0.00205277	protein_coding	- && Q4IJH1.1 RecName: Full=ATP-dependent RNA helicase DBP3 && PF00271:Helicase conserved C-terminal domain|PF00270:DEAD/DEAH box helicase	DEAD	48.7667	40.5597	69.4274	22.6232	21.4917	22.3984
FOXG_00030	7505.04	1261.73	2.57239	9.54086e-05	0.00205921	protein_coding	- && Q4WGL5.1 RecName: Full=Secreted beta-glucosidase sun1; Flags: Precursor && PF03856:Beta-glucosidase (SUN family)	-	75.9413	142.475	416.287	49.6193	23.1276	33.9579
FOXG_03762	15.498	91.6263	-2.55352	9.65445e-05	0.00208012	protein_coding	- && - && -	-	1.03497	0.779159	0.442803	1.88007	4.89784	6.5654
FOXG_01253	0.355349	37.9763	-6.56803	9.71043e-05	0.00208858	protein_coding	- && - && -	-	0.0600518	0	0	0.139259	3.86678	2.41171
FOXG_01060	3114.57	1472.82	1.08038	9.74355e-05	0.00209209	protein_coding	- && - && PF00505:HMG (high mobility group) box	HMG_box	108.571	110.799	149.326	53.8146	56.9138	63.6202
FOXG_14648	31.8943	2.19946	3.81869	9.76028e-05	0.00209209	protein_coding	- && Q17QU7.1 RecName: Full=Dehydrogenase/reductase SDR family member 13; AltName: Full=Short chain dehydrogenase/reductase family 7C member 5; Flags: Precursor && PF00106:short chain dehydrogenase	adh_short	1.57876	1.76865	3.40025	0.348677	0.116646	0
FOXG_06939	69.4532	215.634	-1.62901	9.77964e-05	0.00209264	protein_coding	- && - && PF14616:Domain of unknown function (DUF4451)	-	3.32167	5.28156	2.59026	9.29662	12.4404	13.0159
FOXG_08275	12.4884	158.97	-3.66775	9.84609e-05	0.00210325	protein_coding	- && Q2L4W6.1 RecName: Full=Sporulation-specific protein 5; AltName: Full=Meiotic RNA-binding protein 1; AltName: Full=Meiotically up-regulated gene 12 protein && PF00076:RNA recognition motif. (a.k.a. RRM, RBD, or RNP domain)	RRM_1	0.818436	0.269563	0.35016	0.601015	8.66689	9.03894
FOXG_08984	131.104	553.593	-2.07915	9.87313e-05	0.00210542	protein_coding	- && - && -	-	24.5786	10.0133	20.7016	114.342	42.6702	76.4667
FOXG_01438	1278.45	579.284	1.14184	9.91999e-05	0.00211065	protein_coding	- && P36049.1 RecName: Full=rRNA-processing protein EBP2; AltName: Full=EBNA1-binding protein homolog && PF05890:Eukaryotic rRNA processing protein EBP2	-	68.7506	53.701	73.0788	24.8705	33.8147	29.9123
FOXG_01540	10378.1	3512.56	1.56291	9.93147e-05	0.00211065	protein_coding	- && - && -	-	146.864	151.445	303.349	69.956	60.4601	73.22
FOXG_11676	4.75187	39.6966	-3.05592	0.000100552	0.00213331	protein_coding	- && - && PF07859:alpha/beta hydrolase fold	Abhydrolase_3	0.352904	0.332096	0.258834	4.52836	1.42366	1.93266
FOXG_11691	36.8489	3.62253	3.32585	0.00010142	0.00214808	protein_coding	- && - && PF07859:alpha/beta hydrolase fold	Abhydrolase_3	2.48967	2.59616	1.89182	0.520136	0.104404	0.0614168
FOXG_03524	2200.99	604.537	1.86426	0.00010231	0.00216326	protein_coding	- && - && -	-	66.6968	92.4763	168.953	31.5317	20.056	38.5376
FOXG_00611	3.20954	37.5352	-3.5231	0.000103147	0.00217496	protein_coding	- && - && -	-	0	0.269086	0.0998685	1.23148	1.33101	1.75239
novel.219	67.1958	183.591	-1.44811	0.000103212	0.00217496	-	- && - && -	-	8.98132	5.4052	5.36172	18.1636	18.6344	17.1578
FOXG_05290	13646.8	3262.67	2.0644	0.000103947	0.00218427	protein_coding	- && P29070.2 RecName: Full=Chitin synthase 1; AltName: Full=Chitin-UDP acetyl-glucosaminyl transferase 1; AltName: Full=Class-III chitin synthase 3 && PF03142:Chitin synthase	-	415.31	284.807	936.233	162.476	90.4076	138.335
FOXG_07523	25.6387	1.65307	3.91432	0.000104092	0.00218427	protein_coding	- && Q2TA35.1 RecName: Full=TM2 domain-containing protein 2; Flags: Precursor && PF05154:TM2 domain	TM2	4.32748	3.31819	3.91845	0.123893	0.621709	0
FOXG_04220	25368	7770.72	1.70688	0.000104213	0.00218427	protein_coding	- && O13493.2 RecName: Full=Myb-like DNA-binding protein myb-1 && PF00249:Myb-like DNA-binding domain	Myb_DNA-binding	746.535	925.947	1850.65	308.39	357.211	413.601
novel.53	127.185	559.955	-2.13696	0.000104355	0.00218427	-	- && - && -	-	5.37093	3.83636	2.37304	27.7864	9.11158	14.0866
novel.615	2.09019	52.4762	-4.61216	0.000105414	0.00220116	-	- && - && -	-	0.362987	0.170792	0	10.3116	1.26721	1.82222
FOXG_01892	12.7079	146.786	-3.51403	0.000105514	0.00220116	protein_coding	- && - && -	-	0.945252	1.16749	0	12.1931	7.1957	5.01485
FOXG_15798	1694.47	363.225	2.22211	0.000106799	0.00222106	protein_coding	- && - && -	-	105.83	120.552	157.088	8.88925	36.6839	36.6269
FOXG_01880	2241.35	1215.74	0.882516	0.000106824	0.00222106	protein_coding	- && O14019.1 RecName: Full=Serine/threonine-protein kinase hal4; AltName: Full=Halotolerance protein 4; AltName: Full=Serine/threonine-protein kinase ppk10 && PF00069:Protein kinase domain	Pkinase	82.402	95.6647	88.8808	46.3901	51.5487	46.8576
FOXG_12823	1917.02	392.509	2.28781	0.000109437	0.00227159	protein_coding	- && P26674.1 RecName: Full=Protein ste6 && PF00617:RasGEF domain|PF00618:RasGEF N-terminal motif	-	13.3856	17.1675	53.7082	7.05094	4.55608	5.64547
FOXG_09794	16687.2	5143.5	1.69796	0.000109674	0.00227273	protein_coding	- && Q2U100.1 RecName: Full=Mannitol 2-dehydrogenase; Short=M2DH; Short=MDH && PF01232:Mannitol dehydrogenase Rossmann domain|PF08125:Mannitol dehydrogenase C-terminal domain	Mannitol_dh_C	682.601	609.27	444.115	95.5566	212.31	227.215
FOXG_03388	2645.11	1003.44	1.39835	0.000110123	0.00227826	protein_coding	- && - && -	-	106.488	132.601	181.645	39.7155	58.7584	61.1343
FOXG_07598	1695.7	195.617	3.11553	0.000111004	0.00228835	protein_coding	- && Q28379.1 RecName: Full=Interferon-induced GTP-binding protein Mx1; AltName: Full=Interferon-regulated resistance GTP-binding protein MxA; AltName: Full=Myxoma resistance protein 1; AltName: Full=Myxovirus resistance protein 1; Contains: RecName: Full=Interferon-induced GTP-binding protein Mx1, N-terminally processed && PF01031:Dynamin central region|PF00350:Dynamin family	-	8.85256	34.0364	107.982	8.45598	3.58104	5.36749
FOXG_09968	63.9424	2.90078	4.45878	0.00011107	0.00228835	protein_coding	- && P9WHH0.1 RecName: Full=Thioredoxin reductase; Short=TR; Short=TRXR >P9WHH1.1 RecName: Full=Thioredoxin reductase; Short=TR; Short=TRXR && PF07992:Pyridine nucleotide-disulphide oxidoreductase	Pyr_redox_2	1.65887	0.475104	10.8443	0.111504	0.279769	0.197493
FOXG_03969	8.02904	53.6044	-2.729	0.000111161	0.00228835	protein_coding	- && P42893.2 RecName: Full=Endothelin-converting enzyme 1; Short=ECE-1 && PF01431:Peptidase family M13|PF05649:Peptidase family M13	-	0.424383	0.1536	0.15962	1.43836	1.01303	2.47309
FOXG_03848	1033.21	192.476	2.42382	0.000111439	0.00229029	protein_coding	- && D4AV38.1 RecName: Full=Probable secreted lipase ARB_00047; Flags: Precursor && PF12697:Alpha/beta hydrolase family	-	29.743	44.9301	100.389	18.1044	5.60511	8.90266
FOXG_00671	1026.44	218.442	2.23202	0.000112089	0.00229985	protein_coding	- && - && -	-	17.6886	54.7651	68.6904	13.9754	6.78554	9.27675
FOXG_11147	1654	4824.81	-1.5443	0.000113079	0.00231575	protein_coding	- && Q12553.2 RecName: Full=Xanthine dehydrogenase; AltName: Full=Purine hydroxylase I && PF03450:CO dehydrogenase flavoprotein C-terminal domain|PF00941:FAD binding domain in molybdopterin dehydrogenase|PF01315:Aldehyde oxidase and xanthine dehydrogenase, a/b hammerhead domain|PF02738:Molybdopterin-binding domain of aldehyde dehydrogenase|PF01799:[2Fe-2S] binding domain|PF00111:2Fe-2S iron-sulfu…	Fer2	30.4359	29.5678	16.3661	98.0644	63.6696	61.0414
FOXG_06500	91.1565	10.7632	3.0802	0.000113235	0.00231575	protein_coding	- && - && -	-	7.74493	6.99674	24.9939	2.51445	0.480677	1.69659
FOXG_12724	5793.43	2184.23	1.40723	0.000114933	0.0023442	protein_coding	- && O13853.3 RecName: Full=Phosphatidylinositol 4-phosphate 5-kinase its3; AltName: Full=1-phosphatidylinositol 4-phosphate kinase; AltName: Full=Diphosphoinositide kinase; AltName: Full=PIP5K; AltName: Full=PtdIns(4)P-5-kinase && PF01504:Phosphatidylinositol-4-phosphate 5-Kinase	PIP5K	93.5888	166.732	161.994	64.815	46.8832	47.5225
FOXG_07531	0.689746	23.5188	-5.01317	0.000115002	0.0023442	protein_coding	- && P46882.1 RecName: Full=Monoamine oxidase N; Short=MAO-N && PF01593:Flavin containing amine oxidoreductase	Amino_oxidase	0.0544337	0.0512242	0	1.85139	1.05573	0.695574
FOXG_12251	0	17.1649	-6.38674	0.000115363	0.0023456	protein_coding	- && Q5B2E9.2 RecName: Full=Pyranose 2-oxidase; Short=P2Ox; Short=POD; Short=POx; Short=PROD; Short=Pyranose oxidase; AltName: Full=FAD-oxidoreductase; AltName: Full=Glucose 2-oxidase; AltName: Full=Pyranose:oxygen 2-oxidoreductase && PF05199:GMC oxidoreductase|PF01494:FAD binding domain	FAD_binding_3	0	0	0	1.30619	0.383683	0.300942
FOXG_01414	984.707	296.675	1.73109	0.000115611	0.0023456	protein_coding	- && - && -	-	40.8738	104.462	60.9762	23.8835	16.4613	21.8135
FOXG_00873	564.922	1216.52	-1.10611	0.000116017	0.0023456	protein_coding	- && P28706.2 RecName: Full=DNA repair protein rad13 && PF00752:XPG N-terminal domain|PF00867:XPG I-region	XPG_I	11.0899	9.56639	8.15153	17.6212	23.3925	21.0219
FOXG_08191	367.881	44.6691	3.04014	0.000116083	0.0023456	protein_coding	- && - && -	-	14.5597	15.2236	81.87	7.41971	2.59375	3.54381
FOXG_12684	1166.52	480.898	1.2783	0.000116103	0.0023456	protein_coding	- && O42945.1 RecName: Full=Probable pre-mRNA-splicing factor ATP-dependent RNA helicase prp43 && PF00271:Helicase conserved C-terminal domain|PF00270:DEAD/DEAH box helicase|PF04408:Helicase associated domain (HA2)|PF07717:Oligonucleotide/oligosaccharide-binding (OB)-fold	DUF1605	30.6343	24.2804	36.2591	9.57513	14.2208	13.7905
FOXG_04413	2477.61	1200.39	1.04548	0.000116199	0.0023456	protein_coding	- && O42896.1 RecName: Full=Uncharacterized oxidoreductase C115.03 && PF02894:Oxidoreductase family, C-terminal alpha/beta domain|PF01408:Oxidoreductase family, NAD-binding Rossmann fold	GFO_IDH_MocA	161.693	118.208	118.746	67.4881	63.0305	62.6238
FOXG_07634	33.7852	2.19846	3.9096	0.000117996	0.00237802	protein_coding	- && P09437.2 RecName: Full=Cytochrome b2, mitochondrial; AltName: Full=L-lactate dehydrogenase [Cytochrome]; AltName: Full=L-lactate ferricytochrome C oxidoreductase; Short=L-LCR; Flags: Precursor && PF01070:FMN-dependent dehydrogenase	FMN_dh	1.67419	2.47575	1.5349	0.323535	0.0463866	0
FOXG_06261	7724.02	1709.11	2.17605	0.000118353	0.00238137	protein_coding	- && - && -	-	94.356	174.072	402.259	58.1252	39.4729	50.8061
FOXG_02424	109.778	34.3738	1.67661	0.000118687	0.00238425	protein_coding	- && P38680.2 RecName: Full=N amino acid transport system protein; AltName: Full=Methyltryptophan resistance protein && PF01490:Transmembrane amino acid transporter protein	Aa_trans	7.3051	5.23051	3.81779	1.55492	1.97122	1.59444
FOXG_00931	7.87155	50.7827	-2.72241	0.000119265	0.00239201	protein_coding	- && - && -	-	0.762972	0.897482	2.5648	13.1225	7.69481	6.44166
FOXG_04059	100.615	12.6858	2.99376	0.000119571	0.0023943	protein_coding	- && - && -	-	9.63046	7.34385	30.0396	1.5402	0.901702	3.48573
FOXG_11984	1102.89	151.059	2.86798	0.00012002	0.00239944	protein_coding	- && S0DZN4.1 RecName: Full=Efflux pump bik6; AltName: Full=Bikaverin biosynthesis protein 6 && PF07690:Major Facilitator Superfamily	MFS_1	22.6301	12.0084	85.0156	2.89066	7.05841	6.43943
FOXG_07435	17.135	198.693	-3.52636	0.000120542	0.00240603	protein_coding	- && Q9P6I8.1 RecName: Full=Zinc-type alcohol dehydrogenase-like protein C1198.01 && PF08240:Alcohol dehydrogenase GroES-like domain|PF00107:Zinc-binding dehydrogenase	ADH_N	1.7199	0.887558	0.0678194	5.91829	19.5838	5.51969
FOXG_07834	124.688	318.805	-1.35162	0.000121803	0.00242411	protein_coding	- && P38812.1 RecName: Full=Phosphatidylglycerophosphatase GEP4, mitochondrial; AltName: Full=Genetic interactor of prohibitins 4; AltName: Full=PGP phosphatase GEP4 && PF09419:Mitochondrial PGP phosphatase	-	15.7675	14.4077	9.9164	40.009	28.1874	34.3104
FOXG_06192	47.6625	164.854	-1.7955	0.000121837	0.00242411	protein_coding	- && - && -	-	5.8982	3.61984	7.68017	16.6513	15.9158	26.9176
FOXG_13228	2003.61	328.024	2.6104	0.000122825	0.00243988	protein_coding	- && M2SNN6.1 RecName: Full=Secondary metabolism regulator LAE1; AltName: Full=Methyltransferase LAE1; AltName: Full=Velvet complex subunit LAE1 && PF13489:Methyltransferase domain	-	32.4312	70.7274	177.303	24.6078	9.6858	11.6226
FOXG_09867	567.309	2540.37	-2.16221	0.000123915	0.00245761	protein_coding	- && - && PF04828:Glutathione-dependent formaldehyde-activating enzyme	-	100.013	85.5265	22.634	339.88	322.496	269.811
FOXG_05640	1.93481	26.7602	-3.82836	0.000124526	0.00246582	protein_coding	- && O14192.1 RecName: Full=Aromatic amino acid aminotransferase C56E4.03 && PF00155:Aminotransferase class I and II	Aminotran_1_2	0.129906	0	0.105864	1.53972	0.772646	0.948561
FOXG_08368	6.54211	64.7496	-3.27612	0.000125859	0.00248825	protein_coding	- && - && -	-	0.484194	0.506272	0	2.1625	4.84151	2.79897
FOXG_15662	1767.19	328.887	2.42562	0.000126144	0.00248995	protein_coding	- && - && -	-	41.2674	71.4747	214.573	23.3523	15.216	22.3475
FOXG_13285	18.9452	0.275677	5.91912	0.000128748	0.00253733	protein_coding	- && - && -	-	0.736592	2.65712	3.15144	0	0.0952406	0
FOXG_09034	300.882	90.4363	1.73484	0.000129481	0.00254776	protein_coding	- && - && -	-	38.0589	30.6368	60.723	12.0513	9.13048	17.7177
novel.701	1335.56	3581.79	-1.4229	0.000130147	0.00255576	-	- && - && -	-	273.408	253.445	140.413	695.374	544.319	549.822
FOXG_12135	2470.99	437.097	2.49875	0.000130298	0.00255576	protein_coding	- && O34788.1 RecName: Full=(R,R)-butanediol dehydrogenase; AltName: Full=Acetoin reductase/2,3-butanediol dehydrogenase; Short=AR/BDH && PF00107:Zinc-binding dehydrogenase|PF08240:Alcohol dehydrogenase GroES-like domain	ADH_zinc_N	67.6119	112.863	223.784	44.0848	12.6735	14.7515
FOXG_04101	65.1946	12.0665	2.43499	0.000131167	0.00256699	protein_coding	- && - && PF01048:Phosphorylase superfamily	-	4.63001	1.98046	6.25999	0.813404	0.544232	1.02448
FOXG_16877	346.135	62.9621	2.45638	0.000131282	0.00256699	protein_coding	- && P47818.1 RecName: Full=Protein CCC1; AltName: Full=Cross-complementer of CSG1 protein 1 && PF01988:VIT family	DUF125	20.4876	15.5811	45.3859	8.85569	2.9842	2.97671
novel.279	1.93481	41.1492	-4.44192	0.000131488	0.002567	-	- && - && -	-	0.275855	0	0.224804	7.5343	1.85472	1.25892
FOXG_08651	9.61722	84.1725	-3.1157	0.00013239	0.00258057	protein_coding	- && - && -	-	0.469953	0.687934	0.25532	1.00909	4.49656	6.86312
FOXG_11116	9032.22	1094.63	3.04455	0.000132658	0.00258177	protein_coding	- && - && -	-	80.3658	171.722	546.789	61.3207	13.752	21.7449
FOXG_06432	2384.92	399.441	2.5779	0.000133052	0.00258539	protein_coding	- && - && -	-	58.6889	114.387	318.671	31.83	14.5515	35.9793
novel.512	3460.64	678.483	2.35052	0.000134212	0.00260388	-	- && - && -	-	191.582	234.222	348.369	93.2179	18.4397	40.1245
novel.374	166.742	343.418	-1.04192	0.000137188	0.00265641	-	- && - && -	-	3.6131	3.54975	3.49999	6.32357	7.88018	7.75714
FOXG_13830	963.115	396.79	1.27956	0.000137345	0.00265641	protein_coding	- && Q9P4X3.1 RecName: Full=Probable U3 small nucleolar RNA-associated protein 7; Short=U3 snoRNA-associated protein 7; AltName: Full=U three protein 7 && PF08149:BING4CT (NUC141) domain	-	40.815	29.5303	39.399	11.1739	16.1147	17.9245
FOXG_02283	3090.28	459.594	2.74917	0.000138094	0.00266675	protein_coding	- && - && -	-	54.4291	84.8437	397.394	25.6638	27.0015	27.1492
FOXG_04729	7.77578	147.175	-4.23091	0.0001406	0.00271094	protein_coding	- && - && -	-	4.314	0.405964	0	52.5216	23.4274	13.3877
FOXG_04645	18.4354	255.85	-3.78666	0.000141749	0.00272889	protein_coding	- && - && PF05368:NmrA-like family	NmrA	3.71904	1.95574	0	43.8829	20.1964	14.6763
FOXG_01341	1387.83	370.119	1.90642	0.000143459	0.00275456	protein_coding	- && - && PF05686:Glycosyl transferase family 90	-	27.5226	48.6444	32.9605	15.9832	7.30516	5.81482
FOXG_13759	4628.19	1375.19	1.75079	0.000143524	0.00275456	protein_coding	- && - && -	-	77.5002	55.9885	142.376	27.6697	20.2933	34.0058
FOXG_06103	326.041	648.937	-0.991949	0.00014469	0.00277227	protein_coding	- && C7YJ03.1 RecName: Full=Restriction of telomere capping protein 5 && PF08593:Domain of unknown function|PF07534:TLD	-	12.3784	11.2739	9.55668	22.4384	20.6664	22.9931
FOXG_05453	865.004	183.452	2.23759	0.000144891	0.00277227	protein_coding	- && - && PF01284:Membrane-associating domain	-	25.6683	29.3309	76.267	5.08542	9.11995	13.6338
FOXG_15439	1582.56	161.047	3.2961	0.000146159	0.00279225	protein_coding	- && - && -	-	15.2594	36.4121	69.6827	9.58382	1.09926	1.66637
FOXG_08308	3586.48	1500.75	1.25706	0.00014658	0.00279601	protein_coding	- && - && -	-	136.624	159.145	160.979	48.1698	58.5255	84.4291
FOXG_08110	10428	5161.65	1.01448	0.000148124	0.00281757	protein_coding	- && Q5M7R9.1 RecName: Full=Grainyhead-like protein 2 homolog; AltName: Full=Transcription factor CP2-like 3 && PF04516:CP2 transcription factor	CP2	255.605	277.888	324.931	151.137	154.339	119.427
FOXG_09170	529.205	95.8844	2.46517	0.000148162	0.00281757	protein_coding	- && P22189.1 RecName: Full=Calcium-transporting ATPase 3 && PF00690:Cation transporter/ATPase, N-terminus	-	27.1935	38.1282	97.321	4.55865	9.65865	15.2512
novel.699	313.047	80.75	1.95327	0.000148492	0.00281953	-	- && - && -	-	26.7474	52.4828	87.885	13.1972	16.9241	12.9859
FOXG_03027	665.372	94.908	2.81005	0.000148901	0.002823	protein_coding	- && - && -	-	11.1849	79.8036	19.8213	3.3394	6.7948	5.6716
FOXG_09536	30.975	103.044	-1.72507	0.000150028	0.00284006	protein_coding	- && - && PF14033:Protein of unknown function (DUF4246)	-	1.42423	1.13406	0.624968	4.03673	3.2864	3.26656
FOXG_02288	5956.19	2882.43	1.04715	0.000151168	0.00285731	protein_coding	- && - && -	-	80.4986	83.4523	97.7906	36.1762	39.9778	50.5127
FOXG_06151	8079.26	2854.53	1.50092	0.000152679	0.00288151	protein_coding	- && Q9UTM5.2 RecName: Full=Uncharacterized protein C1420.01c && PF08550:Fungal protein of unknown function (DUF1752)|PF11702:Protein of unknown function (DUF3295)	-	142.868	223.372	312.604	93.5192	66.0154	80.3123
FOXG_13953	8872.62	3232.86	1.45652	0.000154722	0.00291565	protein_coding	- && P04914.2 RecName: Full=Histone H4 >Q711M0.3 RecName: Full=Histone H4.1 >Q7LKT3.3 RecName: Full=Histone H4 && PF15511:Centromere kinetochore component CENP-T histone fold	-	513.492	580.593	1021.98	220.311	255.758	294.949
FOXG_04474	2707.57	1142.37	1.24507	0.000155299	0.00291774	protein_coding	- && Q9UUD0.1 RecName: Full=Uncharacterized protein C19C2.10 && PF03114:BAR domain	-	129.703	113.082	78.7072	53.2284	39.7057	42.7096
FOXG_01070	573.721	105.122	2.44788	0.000155301	0.00291774	protein_coding	- && Q9Y5S8.2 RecName: Full=NADPH oxidase 1; Short=NOX-1; AltName: Full=Mitogenic oxidase 1; Short=MOX-1; AltName: Full=NADH/NADPH mitogenic oxidase subunit P65-MOX; AltName: Full=NOH-1 && PF08022:FAD-binding domain|PF01794:Ferric reductase like transmembrane component|PF08030:Ferric reductase NAD binding domain	FAD_binding_8	8.04427	15.0607	44.8934	3.51604	4.21492	4.72831
FOXG_05746	402.574	1034.7	-1.36196	0.000156082	0.002928	protein_coding	- && - && PF13489:Methyltransferase domain	-	35.4233	20.0008	27.32	56.119	73.8874	82.6639
novel.581	1.12413	25.2469	-4.49681	0.000156667	0.00293456	-	- && - && -	-	0.043329	0.0407742	0.0529653	0.636369	0.504215	1.93786
FOXG_03055	23639	3747.08	2.65732	0.000161176	0.00300831	protein_coding	- && O60524.4 RecName: Full=Nuclear export mediator factor NEMF; AltName: Full=Antigen NY-CO-1; AltName: Full=Serologically defined colon cancer antigen 1 && -	-	180.027	132.728	809.853	65.2751	41.357	71.3152
FOXG_05584	16.8194	104.491	-2.62629	0.000161298	0.00300831	protein_coding	- && - && PF01266:FAD dependent oxidoreductase	DAO	1.05709	0.704626	0.323048	7.49035	2.08439	3.37699
FOXG_03946	75.2261	4.39479	4.12038	0.000161475	0.00300831	protein_coding	- && W7MLD7.1 RecName: Full=Fusarin C synthetase; Short=FUSS; AltName: Full=Fusarin C cluster PKS/NRPS FUS1; AltName: Full=Fusarin biosynthesis megasynthetase; AltName: Full=Fusarin biosynthesis protein 1 && -	-	6.34063	14.7976	32.5533	0	0.590282	2.54643
FOXG_05967	184.056	419.638	-1.18818	0.000161569	0.00300831	protein_coding	- && Q9DBM1.1 RecName: Full=G patch domain-containing protein 1 && PF07713:Protein of unknown function (DUF1604)	-	6.33193	5.42232	4.64409	14.7081	12.3052	10.374
FOXG_09550	40562.5	11234.7	1.85218	0.00016627	0.00309123	protein_coding	- && - && -	-	1594.54	1834.35	4562.61	623.539	758.917	830.966
FOXG_13939	6403.9	1452.48	2.14046	0.00016655	0.00309184	protein_coding	- && - && PF00615:Regulator of G protein signaling domain	RGS	272.4	345.293	666.05	41.4079	119.202	130.557
FOXG_10250	1158.69	538.264	1.10571	0.000167404	0.00310308	protein_coding	- && A6RRD4.1 RecName: Full=Ribosome biogenesis protein erb1; AltName: Full=Eukaryotic ribosome biogenesis protein 1 && PF00400:WD domain, G-beta repeat|PF08145:BOP1NT (NUC169) domain	WD40	35.062	23.7863	34.1763	14.6651	15.1387	13.4103
FOXG_09497	2240.47	508.751	2.13853	0.000167688	0.00310373	protein_coding	- && - && -	-	86.1085	76.5148	282.387	33.5535	34.7701	32.7263
FOXG_04025	70.7901	999.016	-3.81851	0.000168058	0.00310595	protein_coding	- && - && -	-	3.88194	5.77846	4.40017	2.2369	53.4966	142.694
FOXG_02297	4875.25	1049.73	2.2153	0.000168675	0.00311275	protein_coding	- && - && PF10446:Protein of unknown function (DUF2457)	-	134.95	185.95	486.186	86.6265	42.5344	44.6197
FOXG_15708	73.8534	293.625	-1.9859	0.000169968	0.00313198	protein_coding	- && P21228.2 RecName: Full=Regulatory protein alcR && PF14214:Helitron helicase-like domain at N-terminus|PF05970:PIF1-like helicase|PF00144:Beta-lactamase	Beta-lactamase	0.695601	0.728136	0.200633	2.12058	2.14038	2.19719
FOXG_04005	95.4011	8.74305	3.45061	0.000170582	0.00313866	protein_coding	- && - && PF01544:CorA-like Mg2+ transporter protein	-	18.3527	5.05906	1.47296	1.00309	0.431451	0.846022
FOXG_09173	3756.12	1303.34	1.52695	0.000171542	0.00314756	protein_coding	- && Q8BWD2.1 RecName: Full=Inositol hexakisphosphate kinase 3; Short=InsP6 kinase 3; AltName: Full=Inositol hexaphosphate kinase 3 && PF03770:Inositol polyphosphate kinase	-	147.15	218.482	293.719	96.0984	54.9739	77.7163
FOXG_12172	7248.78	1209.93	2.58272	0.000171571	0.00314756	protein_coding	- && - && PF05637:galactosyl transferase GMA12/MNN10 family	-	193.413	216.112	607.338	105.618	24.2088	39.9025
FOXG_03949	3831.57	305.957	3.64671	0.000172969	0.00316856	protein_coding	- && - && PF00107:Zinc-binding dehydrogenase	ADH_zinc_N	91.9328	189.708	413.5	1.04652	24.157	30.3044
FOXG_13545	78.7809	240.617	-1.60651	0.000173277	0.00316955	protein_coding	- && Q86IH1.1 RecName: Full=Homeobox protein 4; Short=DdHbx-4 && PF05920:Homeobox KN domain	Coprinus_mating	2.64339	2.40728	1.25082	7.97556	5.66705	5.60375
FOXG_01300	532.578	1440.02	-1.43417	0.000175792	0.00321083	protein_coding	- && M2SNN6.1 RecName: Full=Secondary metabolism regulator LAE1; AltName: Full=Methyltransferase LAE1; AltName: Full=Velvet complex subunit LAE1 && PF13489:Methyltransferase domain	-	43.308	35.0126	21.0786	78.7962	83.9693	105.996
FOXG_07866	9540.39	1577.9	2.59606	0.000177198	0.0032318	protein_coding	- && - && PF00172:Fungal Zn(2)-Cys(6) binuclear cluster domain|PF11951:Fungal specific transcription factor domain	Zn_clus	163.014	154.267	710.328	53.522	32.8708	83.5651
FOXG_14643	43.6622	0.275677	7.12356	0.000177549	0.00323346	protein_coding	- && M2SNN6.1 RecName: Full=Secondary metabolism regulator LAE1; AltName: Full=Methyltransferase LAE1; AltName: Full=Velvet complex subunit LAE1 && PF13489:Methyltransferase domain	-	0.0565222	0.531895	6.35653	0	0.0438495	0
FOXG_10101	665.144	85.5261	2.95911	0.000178194	0.00323585	protein_coding	- && O14031.1 RecName: Full=Glutathione transporter 1 && PF03169:OPT oligopeptide transporter protein	OPT	4.56196	42.958	8.6583	2.64478	2.77077	1.808
FOXG_03261	5383.73	1360.5	1.98449	0.000178199	0.00323585	protein_coding	- && P39692.2 RecName: Full=Sulfite reductase [NADPH] flavoprotein component && PF01558:Pyruvate ferredoxin/flavodoxin oxidoreductase|PF00175:Oxidoreductase NAD-binding domain|PF00667:FAD binding domain	NAD_binding_1	72.4561	93.7303	158.687	12.6139	34.3521	35.1317
FOXG_17039	0.868757	21.7236	-4.8208	0.000178756	0.00324124	protein_coding	- && - && -	-	0	0	0.249671	1.81564	2.3768	2.05067
FOXG_17570	172.976	617.803	-1.83462	0.000181304	0.00328267	protein_coding	- && P37959.2 RecName: Full=Uncharacterized oxidoreductase YusZ; AltName: Full=ORFA && PF00106:short chain dehydrogenase	adh_short	20.29	14.5589	6.30397	53.1952	53.5845	40.2028
FOXG_13056	1453.34	283.244	2.35903	0.000181765	0.00328576	protein_coding	- && - && PF01266:FAD dependent oxidoreductase	DAO	19.0243	50.4604	111.463	9.30222	13.9695	11.9935
FOXG_05201	1.14508	20.7525	-4.2118	0.000182001	0.00328576	protein_coding	- && - && PF05368:NmrA-like family	NmrA	0.222994	0	0.136294	1.80992	2.76796	1.93359
FOXG_10318	734.884	1345.23	-0.872014	0.000183236	0.00330329	protein_coding	- && Q52DM9.1 RecName: Full=Defective in cullin neddylation protein 1 && PF03556:Cullin binding	-	52.9013	57.9921	53.1294	90.9199	103.493	105.837
FOXG_00118	1530.48	5611.81	-1.87423	0.000184353	0.00331861	protein_coding	- && - && PF01172:Shwachman-Bodian-Diamond syndrome (SBDS) protein	SBDS	133.924	106.738	39.6147	284.864	393.275	349.548
FOXG_05510	3616.75	1451.33	1.31725	0.000185719	0.00333585	protein_coding	- && - && PF11885:Protein of unknown function (DUF3405)	-	181.185	151.676	276.759	72.2269	78.8078	93.5941
FOXG_09068	416.502	791.189	-0.92548	0.000185905	0.00333585	protein_coding	- && - && PF00707:Translation initiation factor IF-3, C-terminal domain	-	29.3241	33.1736	30.1452	53.8886	64.8145	57.2821
FOXG_03260	218.354	42.4995	2.35826	0.000186112	0.00333585	protein_coding	- && - && PF01266:FAD dependent oxidoreductase	DAO	4.85051	6.92201	20.9805	2.18373	2.43974	1.75144
FOXG_11613	5816.87	1965.92	1.56494	0.000186536	0.00333864	protein_coding	- && O43022.1 RecName: Full=Uncharacterized protein C354.08c && PF02714:Calcium-dependent channel, 7TM region, putative phosphate|PF14703:Cytosolic domain of 10TM putative phosphate transporter|PF13967:Late exocytosis, associated with Golgi transport	-	75.1053	69.9978	157.787	33.1401	35.1118	34.1154
FOXG_11645	99.9529	11.4889	3.12002	0.000186825	0.00333902	protein_coding	- && - && -	-	36.967	9.20299	8.8464	3.7798	0.758696	1.78525
FOXG_08339	2795.76	698.571	2.00054	0.000187682	0.00334955	protein_coding	- && Q6CKI5.1 RecName: Full=Transcription activator of gluconeogenesis ERT1 && PF00172:Fungal Zn(2)-Cys(6) binuclear cluster domain	Zn_clus	51.2063	34.848	124.763	21.065	15.4453	16.1663
FOXG_11947	11152.4	4909.46	1.18371	0.000189814	0.00338276	protein_coding	- && Q8J0P4.2 RecName: Full=Probable glycosidase crf1; AltName: Full=Crh-like protein 1; AltName: Allergen=Asp f 9; Flags: Precursor && PF00722:Glycosyl hydrolases family 16	-	551.307	587.755	723.018	204.136	326.667	288.912
FOXG_02063	4010.58	1586.7	1.33769	0.000190125	0.00338346	protein_coding	- && - && PF15411:Pleckstrin homology domain|PF00092:von Willebrand factor type A domain	VWA	55.4631	51.7731	94.1713	23.9745	26.0964	29.6118
FOXG_11634	150.802	28.3128	2.41141	0.000192705	0.00342167	protein_coding	- && - && -	-	14.1798	9.0851	40.7519	3.96459	3.51083	4.54364
FOXG_00857	317.983	146.383	1.1189	0.00019282	0.00342167	protein_coding	- && P40389.1 RecName: Full=Protein-lysine N-methyltransferase rrg1; AltName: Full=Elongation factor methyltransferase 2; AltName: Full=Rapid response to glucose protein 1 && PF10294:Lysine methyltransferase	-	29.6085	23.4497	29.2245	10.7328	14.0531	13.0928
FOXG_09451	66.5065	177.562	-1.41183	0.000193761	0.00343348	protein_coding	- && P16171.1 RecName: Full=Mercuric reductase; AltName: Full=Hg(II) reductase && PF07992:Pyridine nucleotide-disulphide oxidoreductase|PF02852:Pyridine nucleotide-disulphide oxidoreductase, dimerisation domain	Pyr_redox_2	2.93919	3.89945	2.17928	8.23128	8.89654	6.94869
novel.297	314.745	4188.05	-3.7335	0.000197405	0.00349309	-	- && - && -	-	15.6726	12.9088	0.278809	199.53	94.7924	89.6964
FOXG_11631	5710.33	1567.4	1.86509	0.000197957	0.00349789	protein_coding	- && - && -	-	303.449	253.282	308.477	138.092	52.4626	46.9315
FOXG_14913	109.596	34.7511	1.66126	0.000199228	0.00351537	protein_coding	- && - && -	-	5.79517	5.92769	3.81921	1.94767	1.09464	1.88582
FOXG_02385	12794.5	1885.95	2.76212	0.000199983	0.00351617	protein_coding	- && P72926.2 RecName: Full=UPF0187 protein sll1024 && PF01062:Bestrophin, RFP-TM, chloride channel	-	175.558	170.656	909.705	93.4814	33.0953	58.5496
FOXG_04495	25.6608	0.875697	4.87333	0.000200057	0.00351617	protein_coding	- && Q9UR35.1 RecName: Full=NADH-cytochrome b5 reductase 1; AltName: Full=Microsomal cytochrome b reductase && PF00970:Oxidoreductase FAD-binding domain|PF00173:Cytochrome b5-like Heme/Steroid binding domain|PF00175:Oxidoreductase NAD-binding domain	NAD_binding_1	0.30705	1.01131	2.37714	0	0.0794023	0.0467094
FOXG_00119	33.0368	123.115	-1.88722	0.000200119	0.00351617	protein_coding	- && - && -	-	2.83769	2.80389	0.953918	8.99344	7.81519	7.77023
FOXG_00751	2101.14	781.328	1.42684	0.000201418	0.00353293	protein_coding	- && Q9M2S6.1 RecName: Full=E3 ubiquitin-protein ligase SDIR1; AltName: Full=Protein salt- and drought-induced RING finger1 && PF13639:Ring finger domain	-	63.2661	77.2517	127.068	31.4485	38.9351	29.1206
FOXG_03614	334.481	720.24	-1.10628	0.000201639	0.00353293	protein_coding	- && P87175.1 RecName: Full=DNA-(apurinic or apyrimidinic site) lyase 2; AltName: Full=AP endonuclease 2; AltName: Full=Apurinic-apyrimidinic endonuclease 2 && PF03372:Endonuclease/Exonuclease/phosphatase family	Exo_endo_phos	11.8083	12.8438	11.4351	21.3377	31.9439	24.4253
FOXG_00603	12975.1	3232.17	2.00516	0.000202046	0.00353509	protein_coding	- && - && -	-	235.213	237.795	717.853	86.7242	85.4947	124.431
FOXG_01794	226.149	460.264	-1.02713	0.000204746	0.00357733	protein_coding	- && - && -	-	8.40409	7.82988	10.3754	19.3274	17.8079	17.0207
FOXG_11478	301.87	621.599	-1.04051	0.000205164	0.00357828	protein_coding	- && Q7SB51.2 RecName: Full=Fluoride export protein 1 && PF02537:CrcB-like protein, Camphor Resistance (CrcB)	-	12.5095	14.4885	10.1588	24.2421	25.7211	26.5487
FOXG_07879	878.215	1787.87	-1.02513	0.000205488	0.00357828	protein_coding	- && - && -	-	20.6697	25.8854	18.1894	47.7506	41.9482	42.108
FOXG_02739	73.5716	5.29887	3.79637	0.000205661	0.00357828	protein_coding	- && - && -	-	1.06934	2.34801	15.0323	0.275531	0.483925	0.56935
ENSRNA049509263	25.055	342.916	-3.77302	0.000206007	0.0035793	rRNA	- && Q3E813.1 RecName: Full=Uncharacterized protein YLR154C-G && -	-	1.30856	1.65971	1.0432	0.703658	37.7378	16.4616
FOXG_01190	1931.9	860.388	1.1666	0.000207933	0.00360774	protein_coding	- && O60161.1 RecName: Full=U3 small nucleolar RNA-associated protein 4; Short=U3 snoRNA-associated protein 4; AltName: Full=U3 protein 4 required for transcription && -	-	40.7495	35.19	58.1645	20.8024	20.0549	18.8671
FOXG_03912	44558.5	10062.5	2.1467	0.000209186	0.00362444	protein_coding	- && P50537.1 RecName: Full=Malic acid transport protein; AltName: Full=Malate permease && PF03595:Voltage-dependent anion channel	C4dic_mal_tran	932.794	1100.66	3564.37	503.438	412.963	347.731
FOXG_07499	125.628	25.0766	2.32732	0.000210911	0.00364545	protein_coding	- && Q54CQ8.1 RecName: Full=von Willebrand factor A domain-containing protein DDB_G0292740 && PF08487:Vault protein inter-alpha-trypsin domain|PF13768:von Willebrand factor type A domain	-	1.66665	1.58823	4.20356	0.440309	0.278235	0.770236
FOXG_08118	72766.5	17725.4	2.03745	0.000210983	0.00364545	protein_coding	- && A7F075.1 RecName: Full=Metacaspase-1; Flags: Precursor && PF00656:Caspase domain	Peptidase_C14	2973.01	1943.7	6499.18	1315.08	636.587	829.154
FOXG_08482	4158.66	1811.15	1.19911	0.000211835	0.00365385	protein_coding	- && P38093.1 RecName: Full=Developmental regulator flbA && PF00615:Regulator of G protein signaling domain|PF00610:Domain found in Dishevelled, Egl-10, and Pleckstrin (DEP)	RGS	100.49	91.6576	152.227	51.2246	45.3604	53.3946
FOXG_11586	6425.58	865.488	2.89217	0.000212055	0.00365385	protein_coding	- && - && PF11735:Cryptococcal mannosyltransferase 1	-	142.634	85.6126	530.556	57.8686	12.8918	31.4457
FOXG_03006	549.923	1534.97	-1.48003	0.00021286	0.00366267	protein_coding	- && O14158.1 RecName: Full=AB hydrolase superfamily protein C4A8.06c && PF07859:alpha/beta hydrolase fold	Abhydrolase_3	15.9824	16.6001	7.50443	37.3232	38.8449	35.7247
FOXG_16912	59.4689	330.716	-2.47146	0.000215	0.00369338	protein_coding	- && P87136.1 RecName: Full=Uncharacterized protein C57A7.05 && PF10334:Aromatic acid exporter family member 2|PF13515:Fusaric acid resistance protein-like|PF10337:Putative ER transporter, 6TM, N-terminal	-	2.19919	1.30706	0.367871	10.8619	5.67508	5.00766
FOXG_11927	35.2671	320.087	-3.1786	0.000215238	0.00369338	protein_coding	- && - && -	-	2.26958	0.854305	0.341457	22.2671	4.65915	4.52552
FOXG_08373	485.605	1313.79	-1.43493	0.000218899	0.00375106	protein_coding	- && - && PF07992:Pyridine nucleotide-disulphide oxidoreductase	Pyr_redox_2	18.607	16.5455	8.61262	42.8027	36.8705	38.7314
FOXG_17519	45.7557	217.322	-2.24452	0.000219275	0.00375234	protein_coding	- && Q7RVX9.2 RecName: Full=Repressible high-affinity phosphate permease && PF00083:Sugar (and other) transporter	Sugar_tr	2.86481	1.44287	0.887817	11.0101	9.57867	4.08797
FOXG_09427	116.289	261.575	-1.1673	0.000220225	0.00376344	protein_coding	- && O67293.1 RecName: Full=UPF0098 protein aq_1250 && PF01161:Phosphatidylethanolamine-binding protein	-	15.2718	11.778	10.5272	25.9178	27.7932	30.8129
FOXG_07491	279.704	106.791	1.38965	0.000221731	0.003784	protein_coding	- && Q9P6M1.3 RecName: Full=Glutathione S-transferase 3; AltName: Full=GST-III && PF13417:Glutathione S-transferase, N-terminal domain|PF00043:Glutathione S-transferase, C-terminal domain	GST_C	26.0059	16.9069	21.6611	5.89756	9.54662	9.21012
FOXG_01882	5321.32	1804.12	1.56048	0.000223257	0.00380483	protein_coding	- && - && -	-	88.2205	97.2898	178.427	30.321	41.4039	51.663
FOXG_12905	33.3543	311.246	-3.22249	0.000225936	0.00384523	protein_coding	- && - && PF07366:SnoaL-like polyketide cyclase	-	3.84665	2.20722	2.75247	65.8509	10.845	5.48057
FOXG_09919	68.5851	23.8694	1.51789	0.000228215	0.0038711	protein_coding	- && - && PF04082:Fungal specific transcription factor domain	Fungal_trans	2.39584	2.48003	2.83105	1.04945	0.867381	0.765372
FOXG_05281	21848.1	1786.64	3.61221	0.00022844	0.0038711	protein_coding	- && Q01302.2 RecName: Full=Clock-controlled protein 6 && -	-	523.44	1701.47	6871.46	38.426	288.435	416.998
FOXG_14635	12.7079	119.982	-3.22137	0.000228516	0.0038711	protein_coding	- && Q4P333.1 RecName: Full=Chitin synthase 7; AltName: Full=Chitin-UDP acetyl-glucosaminyl transferase 7 && PF03142:Chitin synthase	-	0.510053	0.629973	0	3.32664	2.86879	4.56817
FOXG_10090	1097	158.353	2.79191	0.000228697	0.0038711	protein_coding	- && - && -	-	119.664	92.0699	562.724	57.2064	20.2407	34.3467
FOXG_04065	11.0622	44.8488	-2.01644	0.000229017	0.00387125	protein_coding	- && P39932.2 RecName: Full=Sugar transporter STL1 && -	-	0.195894	0.184344	0.174153	0.536872	0.898024	0.81273
FOXG_08609	446.052	1084.26	-1.28075	0.000230712	0.00389463	protein_coding	- && Q1LZH1.1 RecName: Full=Mitochondrial amidoxime reducing component 2; Short=mARC2; AltName: Full=Molybdenum cofactor sulfurase C-terminal domain-containing protein 2; Short=MOSC domain-containing protein 2; Short=Moco sulfurase C-terminal domain-containing protein 2; Flags: Precursor && PF03473:MOSC domain|PF03476:MOSC N-terminal beta barrel domain	MOSC	23.1074	16.0083	12.5875	46.9949	38.9846	39.7007
FOXG_00197	13990	6098.59	1.19783	0.000231676	0.00390067	protein_coding	- && O14336.1 RecName: Full=Meiotically up-regulated gene 80 protein && PF08613:Cyclin	-	593.724	609.207	935.074	264.461	323.6	343.945
FOXG_09157	34.9791	114.918	-1.70915	0.000231695	0.00390067	protein_coding	- && Q8NK50.1 RecName: Full=NADP-dependent mannitol dehydrogenase; Short=MtDH; AltName: Full=Mannitol 2-dehydrogenase [NADP(+)] && PF00106:short chain dehydrogenase	adh_short	2.66534	2.00655	1.15844	7.09658	7.03037	5.02772
FOXG_01535	199.743	667.297	-1.73911	0.0002327	0.0039123	protein_coding	- && Q8T675.1 RecName: Full=ABC transporter G family member 19; AltName: Full=ABC transporter ABCG.19 && -	-	4.2937	2.40172	1.74342	13.0323	7.34922	7.81067
FOXG_00864	1974.67	903.306	1.12811	0.000236189	0.00395802	protein_coding	- && O13878.3 RecName: Full=U3 small nucleolar RNA-associated protein 17; Short=U3 snoRNA-associated protein 17; AltName: Full=U3 protein 17 required for transcription && -	-	42.1135	32.0787	51.4242	17.2116	20.5884	19.6629
FOXG_04204	440.133	956.367	-1.11916	0.000236329	0.00395802	protein_coding	- && P14242.3 RecName: Full=DNA mismatch repair protein PMS1; AltName: Full=Postmeiotic segregation protein 1 && PF01119:DNA mismatch repair protein, C-terminal domain|PF08676:MutL C terminal dimerisation domain|PF13589:Histidine kinase-, DNA gyrase B-, and HSP90-like ATPase	-	10.2045	9.55982	8.5113	15.6701	23.8913	21.8786
FOXG_03445	145.656	32.967	2.14534	0.000236371	0.00395802	protein_coding	- && D4AY62.1 RecName: Full=Cytochrome P450 ARB_01131; Flags: Precursor && PF00067:Cytochrome P450	p450	14.2433	4.54076	5.04562	1.52791	1.84915	2.01639
FOXG_13813	5308.26	2038.87	1.38035	0.000237446	0.0039707	protein_coding	- && O14132.1 RecName: Full=Sporulation protein kinase pit1 && PF00069:Protein kinase domain	Pkinase	77.369	88.4116	156.335	43.0209	40.7677	39.9341
FOXG_01066	68.2264	13.8268	2.30517	0.000238456	0.00398225	protein_coding	- && O74529.1 RecName: Full=Uncharacterized methyltransferase C70.08c && PF08241:Methyltransferase domain	Methyltransf_11	4.95169	4.18585	6.97627	0.389251	1.49753	1.37886
FOXG_17707	1.12413	19.6377	-4.13588	0.000239167	0.00398878	protein_coding	- && - && PF05368:NmrA-like family	NmrA	0.0665127	0.0625909	0.0813051	0.874038	0.980401	1.82126
FOXG_10487	2581.82	1270.69	1.02259	0.000242113	0.00403252	protein_coding	- && O74835.1 RecName: Full=rRNA biogenesis protein rrp5; AltName: Full=Ribosomal RNA-processing protein 5; AltName: Full=U3 small nucleolar RNA-associated protein rrp5; Short=U3 snoRNA-associated protein rrp5 && PF00575:S1 RNA binding domain	S1	33.195	24.3403	35.729	15.2608	15.7144	14.9266
FOXG_01275	365.462	23.1767	3.97563	0.000243233	0.00404249	protein_coding	- && - && -	-	10.9914	26.8262	22.6326	3.5439	0.182396	0.107297
FOXG_11451	56808.8	21977.1	1.37011	0.000243359	0.00404249	protein_coding	- && O93796.2 RecName: Full=Elongation factor 3; Short=EF-3 && PF00005:ABC transporter	ABC_tran	868.869	685.249	1408.72	409.581	343.516	393.109
FOXG_10921	16.3925	93.162	-2.50025	0.000244497	0.00405599	protein_coding	- && - && PF01814:Hemerythrin HHE cation binding domain	-	2.65521	1.05712	0.998685	4.10493	8.87339	13.7954
FOXG_12774	208.789	636.187	-1.60588	0.000249825	0.00413886	protein_coding	- && Q3UD82.1 RecName: Full=Poly [ADP-ribose] polymerase 8; Short=PARP-8; AltName: Full=ADP-ribosyltransferase diphtheria toxin-like 16; Short=ARTD16 && PF00179:Ubiquitin-conjugating enzyme|PF00644:Poly(ADP-ribose) polymerase catalytic domain	UQ_con	5.42939	3.77067	2.57148	8.20794	12.2632	15.3972
FOXG_09885	984.841	170.482	2.52971	0.000250885	0.00415091	protein_coding	- && - && PF01822:WSC domain	-	11.9551	9.63555	55.1064	4.94148	4.29382	4.04143
FOXG_01538	100.261	14.0365	2.83138	0.000256354	0.00423578	protein_coding	- && - && -	-	7.79941	9.28677	27.8237	0.861273	3.82801	1.59811
FOXG_00075	13744.4	2974.62	2.20799	0.00026105	0.00430767	protein_coding	- && Q9P6J9.1 RecName: Full=Putative inorganic phosphate transporter C1683.01 && PF00083:Sugar (and other) transporter	Sugar_tr	236.923	178.544	645.164	111.347	74.2234	43.9757
FOXG_03103	358.908	65.8525	2.44378	0.000262541	0.00432654	protein_coding	- && - && -	-	9.70548	11.1232	33.935	5.57433	2.69209	1.78162
FOXG_06190	13212.9	4716.04	1.48637	0.000267391	0.00440067	protein_coding	- && P50166.1 RecName: Full=D-arabinitol 2-dehydrogenase [ribulose-forming]; Short=ARDH && PF00106:short chain dehydrogenase	adh_short	873.603	963.417	527.106	203.423	259.7	380.696
FOXG_11573	14275.8	2392.41	2.57699	0.000267948	0.00440401	protein_coding	- && Q10133.1 RecName: Full=GTP-binding protein rho2; Flags: Precursor && -	-	277.57	181.98	1076.42	127.702	55.1987	74.5044
FOXG_12374	124.912	391.788	-1.64894	0.000274302	0.00450253	protein_coding	- && O81360.1 RecName: Full=Zeaxanthin epoxidase, chloroplastic; AltName: Full=PA-ZE; Flags: Precursor && PF01494:FAD binding domain	FAD_binding_3	8.34686	5.11347	6.23148	11.5618	25.2498	24.9519
FOXG_04336	590.918	2548.21	-2.10795	0.000276467	0.00452618	protein_coding	- && - && -	-	59.6421	37.9331	16.4249	102.858	137.267	251.477
FOXG_13226	227.552	65.6678	1.79472	0.000276469	0.00452618	protein_coding	- && P06200.2 RecName: Full=Hemolytic phospholipase C; AltName: Full=Heat-labile hemolysin; AltName: Full=PLC-H; AltName: Full=Phosphatidylcholine cholinephosphohydrolase; Flags: Precursor && PF04185:Phosphoesterase family	Phosphoesterase	14.1532	10.4896	4.97541	3.25351	2.29646	2.99736
FOXG_00527	18200.1	6548.01	1.47478	0.000277618	0.00453904	protein_coding	- && P40260.1 RecName: Full=Ammonium transporter MEP1 && PF00909:Ammonium Transporter Family	Ammonium_transp	423.566	537.602	766.2	288.257	162.089	171.124
FOXG_10089	464.283	85.5828	2.43928	0.000280959	0.00458512	protein_coding	- && O97764.2 RecName: Full=Zeta-crystallin && -	-	45.9019	31.0012	7.32904	6.07978	6.15179	3.29523
FOXG_15659	3916.73	1809.78	1.11392	0.00028118	0.00458512	protein_coding	- && Q2U492.1 RecName: Full=Probable glucan endo-1,3-beta-glucosidase btgC; AltName: Full=Endo-1,3-beta-glucanase btgC; AltName: Full=Laminarinase btgC >B8NTP7.2 RecName: Full=Probable glucan endo-1,3-beta-glucosidase btgC; AltName: Full=Endo-1,3-beta-glucanase btgC; AltName: Full=Laminarinase btgC && PF00332:Glycosyl hydrolases family 17	Glyco_hydro_17	86.5829	96.5951	110.463	35.8529	43.6091	56.2191
FOXG_14617	5.57605	35.9164	-2.64842	0.000281539	0.00458512	protein_coding	- && - && PF07883:Cupin domain	Cupin_2	0.576997	0.814465	0.117554	2.6761	3.35723	3.68654
FOXG_01296	114.906	257.546	-1.16453	0.000283028	0.00460336	protein_coding	- && - && PF01544:CorA-like Mg2+ transporter protein	-	3.09717	3.11073	3.42195	5.77807	7.16209	8.64384
FOXG_10000	25268.5	1074.65	4.55546	0.000283564	0.00460464	protein_coding	- && A6WXV2.1 RecName: Full=Glycerol kinase; AltName: Full=ATP:glycerol 3-phosphotransferase; AltName: Full=Glycerokinase; Short=GK && PF02782:FGGY family of carbohydrate kinases, C-terminal domain|PF00370:FGGY family of carbohydrate kinases, N-terminal domain	FGGY_N	118.09	215.298	2687.2	4.17012	12.7863	111.507
FOXG_03076	5721.35	11940.1	-1.06132	0.000283845	0.00460464	protein_coding	- && Q96VL0.3 RecName: Full=Superoxide dismutase [Cu-Zn] && PF00080:Copper/zinc superoxide dismutase (SODC)	-	728.684	855.204	564.094	1648.35	1500.52	1333.85
novel.56	179.587	52.2073	1.78277	0.000286774	0.0046461	-	- && - && -	-	5.04564	5.70574	10.677	1.40934	2.07231	2.74773
FOXG_12741	1262.95	561.872	1.16839	0.000288808	0.00467213	protein_coding	- && Q9US44.1 RecName: Full=Uncharacterized transporter C1002.16c && PF07690:Major Facilitator Superfamily	MFS_1	63.161	40.4886	65.1334	23.9711	23.2473	27.8712
FOXG_09759	4655.13	413.352	3.49314	0.000289129	0.00467213	protein_coding	- && D4AJR9.1 RecName: Full=Endo-1,3(4)-beta-glucanase ARB_04519; Flags: Precursor && -	-	99.9232	73.1989	708.365	56.2267	12.8938	9.1511
FOXG_01120	12.3627	62.4094	-2.33057	0.000290253	0.0046818	protein_coding	- && - && -	-	1.86774	1.63207	1.14156	12.5813	6.83089	4.01836
FOXG_11179	23.4148	171.821	-2.86849	0.000290478	0.0046818	protein_coding	- && - && PF00491:Arginase family	-	1.61601	1.87166	0.607817	2.06593	14.996	12.9913
FOXG_12955	180.567	454.302	-1.33158	0.000292351	0.00470591	protein_coding	- && Q9Z1P7.1 RecName: Full=KN motif and ankyrin repeat domain-containing protein 3; AltName: Full=Ankyrin repeat domain-containing protein 47 && PF12796:Ankyrin repeats (3 copies)	-	4.41193	4.64482	4.95495	15.7518	8.15041	11.351
FOXG_04043	704.267	198.652	1.82561	0.000293028	0.00471072	protein_coding	- && - && -	-	16.8492	31.9592	55.5461	8.01812	10.1713	11.2459
FOXG_05156	840.04	1624.33	-0.951251	0.00029382	0.00471737	protein_coding	- && - && -	-	38.3437	28.3811	30.0137	62.5372	64.7953	59.7242
FOXG_07993	1608.67	634.296	1.34258	0.000294992	0.00473011	protein_coding	- && P40991.1 RecName: Full=25S rRNA (cytosine(2870)-C(5))-methyltransferase; AltName: Full=Nucleolar protein 2 && PF17125:N-terminal domain of 16S rRNA methyltransferase RsmF|PF01189:16S rRNA methyltransferase RsmF	-	51.2509	38.8388	63.5619	14.1413	23.4874	22.9557
FOXG_13773	2949.1	842.626	1.80728	0.000297668	0.00476689	protein_coding	- && - && -	-	170.417	142.657	393.731	61.6852	52.6585	87.6064
FOXG_00426	27930.3	13867.8	1.01008	0.000298745	0.00477801	protein_coding	- && Q9C0V1.1 RecName: Full=Ammonium transporter 1 && PF00909:Ammonium Transporter Family	Ammonium_transp	858.507	1068.86	1285.27	498.633	534.874	561.618
FOXG_03700	345.378	698.874	-1.01644	0.000300299	0.0047967	protein_coding	- && - && PF02338:OTU-like cysteine protease	OTU	22.4948	21.7802	18.9145	50.5569	39.7446	37.5627
FOXG_12996	390.174	148.158	1.39789	0.00030162	0.00481165	protein_coding	- && - && PF01987:Mitochondrial biogenesis AIM24	-	42.631	26.2962	35.7907	9.43638	13.6139	16.7135
FOXG_03471	943.816	249.066	1.92225	0.000302029	0.00481203	protein_coding	- && Q7S5N8.2 RecName: Full=Putative serine hydroxymethyltransferase, mitochondrial; Short=SHMT; AltName: Full=Carnitine biosynthesis protein 2; AltName: Full=Glycine hydroxymethyltransferase; AltName: Full=Serine methylase; Flags: Precursor && PF00464:Serine hydroxymethyltransferase	SHMT	20.4147	34.0594	58.4879	6.11492	9.37055	14.3243
FOXG_11770	0	18.806	-6.51784	0.000302834	0.0048187	protein_coding	- && - && -	-	0	0	0	1.73585	0.161308	0.303653
FOXG_09510	222.319	649.828	-1.54629	0.000304547	0.00483977	protein_coding	- && Q75A82.1 RecName: Full=Peroxisomal adenine nucleotide transporter 1 && PF00153:Mitochondrial carrier protein	Mito_carr	19.5731	10.2456	8.4489	31.7728	40.6664	39.4149
FOXG_04086	3584.4	1081.94	1.72807	0.000305834	0.00485047	protein_coding	- && - && -	-	87.4004	67.5352	184.928	28.2065	31.6021	42.7777
FOXG_11353	515.632	1028.4	-0.996397	0.000305998	0.00485047	protein_coding	- && P47173.1 RecName: Full=Uncharacterized protein YJR142W && PF00293:NUDIX domain|PF15916:Domain of unknown function (DUF4743)	NUDIX	33.6149	32.2199	34.7365	78.9168	66.5666	55.1005
FOXG_16531	79.1103	14.6056	2.44456	0.000308895	0.0048811	protein_coding	- && - && PF00069:Protein kinase domain|PF14479:Prion-inhibition and propagation	Pkinase	2.97546	3.02705	2.94908	0.683788	0.124775	0.844106
FOXG_07716	7287.56	1795.93	2.02067	0.000309008	0.0048811	protein_coding	- && - && -	-	667.465	524.418	1457.33	111.837	306.159	234.87
FOXG_10002	35638.1	6529.2	2.44843	0.000309104	0.0048811	protein_coding	- && Q64521.2 RecName: Full=Glycerol-3-phosphate dehydrogenase, mitochondrial; Short=GPD-M; Short=GPDH-M; AltName: Full=Protein TISP38; Flags: Precursor && PF01266:FAD dependent oxidoreductase|PF16901:C-terminal domain of alpha-glycerophosphate oxidase	DAO	352.907	466.488	2056	184.479	153.273	189.044
FOXG_00893	36668	10735.4	1.77214	0.000310936	0.00490382	protein_coding	- && P87222.2 RecName: Full=Heat shock protein SSB1 && PF00012:Hsp70 protein	HSP70	949.696	603.511	1525.1	177.838	340.762	382.645
FOXG_05052	1054.09	287.879	1.87205	0.000314943	0.00496075	nontranslating_CDS	- && - && -	-	118.975	49.723	94.2837	37.7601	15.6126	18.4496
FOXG_06043	4315.73	1119.85	1.94622	0.000316345	0.00497195	protein_coding	- && - && PF00397:WW domain	WW	85.46	135.304	324.933	49.4583	40.2606	51.8789
FOXG_10954	17.7205	0.648683	4.89195	0.000316451	0.00497195	protein_coding	- && - && -	-	0.822446	1.11256	0.628349	0	0	0.093835
FOXG_01050	1087.78	285.775	1.92854	0.000324304	0.00508892	protein_coding	- && - && -	-	29.6613	34.1057	74.224	6.6554	12.9743	16.6224
FOXG_09679	541.059	222.173	1.28431	0.000325028	0.00509388	protein_coding	- && - && -	-	21.4799	23.3376	16.0867	10.9146	6.60973	7.48444
FOXG_11828	1.97193	28.676	-3.91254	0.000326167	0.00510532	protein_coding	- && Q460G9.1 RecName: Full=Protein alcS && PF01184:GPR1/FUN34/yaaH family	-	0	0.155692	0.303364	3.8367	1.02682	1.81213
FOXG_00692	1814.86	485.837	1.90122	0.000331641	0.00518449	protein_coding	- && O94616.1 RecName: Full=DNA-directed RNA polymerases I and III subunit RPAC1; Short=RNA polymerases I and III subunit AC1; AltName: Full=DNA-directed RNA polymerases I and III 40 kDa polypeptide; Short=AC40; AltName: Full=RPC39 && PF01193:RNA polymerase Rpb3/Rpb11 dimerisation domain|PF01000:RNA polymerase Rpb3/RpoA insert domain	RNA_pol_A_bac	72.321	64.02	172.231	16.6264	32.67	33.3085
FOXG_11470	19.96	67.2349	-1.75068	0.000336729	0.00525744	protein_coding	- && - && -	-	1.84639	1.15835	1.3166	5.76848	3.52136	5.26649
FOXG_09924	154.074	59.3118	1.37931	0.000338014	0.00527091	protein_coding	- && S0EEY7.1 RecName: Full=Efflux pump FUS6; AltName: Full=Fusarin biosynthesis protein 6 && PF07690:Major Facilitator Superfamily	MFS_1	7.88563	5.79175	7.17077	2.75043	1.93973	3.33544
FOXG_05805	2594.09	1081.24	1.26281	0.000338879	0.0052778	protein_coding	- && - && PF04082:Fungal specific transcription factor domain|PF00172:Fungal Zn(2)-Cys(6) binuclear cluster domain	Fungal_trans	69.1656	60.7189	50.3787	17.2553	26.5513	31.3285
novel.930	16.7679	65.4211	-1.94968	0.000341782	0.00531278	-	- && - && -	-	0.745849	1.57921	0.607817	3.7475	4.29147	3.40384
FOXG_07597	48.7154	313.376	-2.68073	0.000341977	0.00531278	protein_coding	- && - && PF00328:Histidine phosphatase superfamily (branch 2)	Acid_phosphat_A	3.75831	2.49384	0.353397	20.3361	12.2608	9.89528
FOXG_11503	18989.8	8799.58	1.10969	0.000342552	0.00531509	protein_coding	- && G4N5Q2.2 RecName: Full=C2H2 finger domain transcription factor CON7 && -	-	433.283	534.022	714.58	235.107	272.216	272.038
FOXG_01739	6305.87	964.314	2.7091	0.000345011	0.0053466	protein_coding	- && P38041.1 RecName: Full=Protein BOB1; AltName: Full=BEM1-binding protein; AltName: Full=Growth inhibitory protein 7 && PF07647:SAM domain (Sterile alpha motif)	SAM_2	29.3999	87.4852	265.886	24.0765	10.4587	23.9994
FOXG_10353	3992.33	1565.71	1.35042	0.000349056	0.00540056	protein_coding	- && Q9UUI8.1 RecName: Full=Uncharacterized transporter C22F8.04 && PF03151:Triose-phosphate Transporter family	-	144.575	154.147	183.55	39.0548	80.2238	69.8585
FOXG_09253	75.0844	11.0428	2.76153	0.000349359	0.00540056	protein_coding	- && - && -	-	7.35289	6.34273	29.4612	2.68399	1.42608	2.23709
FOXG_16888	76.5072	11.9733	2.6663	0.000353332	0.00545521	protein_coding	- && - && PF12756:C2H2 type zinc-finger (2 copies)	-	3.26733	7.19607	4.50386	1.4509	0.701108	0.190355
FOXG_11329	1970.49	931.431	1.08078	0.000354484	0.00546624	protein_coding	- && Q7SHR8.1 RecName: Full=Nucleolar GTP-binding protein 2 && PF08153:NGP1NT (NUC091) domain|PF01926:50S ribosome-binding GTPase	-	72.4281	49.4731	79.0137	32.4325	31.6504	30.8879
FOXG_12739	10063.5	3100.1	1.69873	0.000361344	0.00555971	protein_coding	- && - && -	-	383.235	406.92	920.906	183.824	125.665	217.608
FOXG_09366	8941.77	2993.61	1.57864	0.000361437	0.00555971	protein_coding	- && Q02592.3 RecName: Full=Heavy metal tolerance protein; Flags: Precursor && PF00664:ABC transporter transmembrane region|PF00005:ABC transporter	ABC_tran	227.234	170.935	176.847	101.303	40.8984	50.308
FOXG_03297	15.5298	154.698	-3.30417	0.000367204	0.00563756	protein_coding	- && - && PF06609:Fungal trichothecene efflux pump (TRI12)	-	1.18756	1.06895	0	10.7363	4.76672	6.97486
FOXG_10595	14480.8	2838.6	2.35086	0.000367417	0.00563756	protein_coding	- && - && PF01734:Patatin-like phospholipase	-	166.883	163.046	771.394	82.9152	57.6364	75.3342
FOXG_02841	1084.08	421.754	1.36164	0.000367853	0.00563756	protein_coding	- && P48561.2 RecName: Full=Poly(A) RNA polymerase protein 1; AltName: Full=Topoisomerase 1-related protein TRF5 && PF03828:Cid1 family poly A polymerase|PF01909:Nucleotidyltransferase domain	NTP_transf_2	24.6831	27.9739	49.2398	12.8318	12.36	14.4505
FOXG_00225	11319.3	4772.17	1.24605	0.000368733	0.00564411	protein_coding	- && - && PF14558:ML-like domain|PF06011:Transient receptor potential (TRP) ion channel	-	155.441	125.31	229.442	68.3541	63.7928	82.9481
FOXG_10340	807.74	2187.67	-1.43712	0.000370231	0.00566008	protein_coding	- && Q10327.1 RecName: Full=Uncharacterized protein C32A11.02c && -	-	31.5405	23.2704	15.8935	81.9901	61.7513	47.7533
FOXG_11289	100012	43016	1.21723	0.000370901	0.00566339	protein_coding	- && P07038.1 RecName: Full=Plasma membrane ATPase; AltName: Full=Proton pump && PF00690:Cation transporter/ATPase, N-terminus|PF00702:haloacid dehalogenase-like hydrolase|PF00122:E1-E2 ATPase	E1-E2_ATPase	1663.35	2056.94	2448.52	640.552	940.084	1072.62
FOXG_03854	7142.05	1399.11	2.35188	0.000371926	0.0056721	protein_coding	- && Q6B9X6.1 RecName: Full=Alpha-protein kinase vwkA; AltName: Full=von Willebrand factor A alpha-kinase; Short=vWF kinase && PF13519:von Willebrand factor type A domain|PF02816:Alpha-kinase family	-	290.812	118.264	117.258	48.1171	10.3409	44.6496
novel.415	4.51478	49.3723	-3.4213	0.000373468	0.00568866	-	- && - && PF03184:DDE superfamily endonuclease	DDE	0.374522	0.220274	0	2.60553	3.08711	0.811873
FOXG_01135	3673.91	6617.55	-0.848943	0.000374237	0.00569342	protein_coding	- && O93798.1 RecName: Full=40S ribosomal protein S21; AltName: Full=Cytoplasmic ribosomal protein 7 && PF01249:Ribosomal protein S21e	Ribosomal_S21e	336.255	309.389	297.517	502.712	628.523	567.615
FOXG_15275	0	15.5321	-6.24074	0.000377523	0.00573642	protein_coding	- && - && -	-	0	0	0	2.10578	0.234823	0.966962
FOXG_10104	0	21.0329	-6.67951	0.000382919	0.00581134	protein_coding	- && B9MAC0.1 RecName: Full=Phosphatidylserine decarboxylase proenzyme; Contains: RecName: Full=Phosphatidylserine decarboxylase alpha chain; Contains: RecName: Full=Phosphatidylserine decarboxylase beta chain && PF12588:Phophatidylserine decarboxylase|PF02666:Phosphatidylserine decarboxylase	-	0	0	0	2.12778	0.262829	0.115959
novel.1029	358.213	48.4298	2.89033	0.000383553	0.00581388	-	- && - && -	-	12.2491	30.5159	22.2235	0.498342	2.0506	6.23741
FOXG_01591	2.42459	36.5319	-3.8671	0.000384717	0.00581828	protein_coding	- && Q9P380.1 RecName: Full=Probable peptide transporter ptr2; AltName: Full=Peptide permease ptr2 && PF00854:POT family	-	0.18209	0.128515	0	0.738962	0.741636	3.19937
FOXG_09969	1354.38	302.564	2.16214	0.000384776	0.00581828	protein_coding	- && O94284.1 RecName: Full=Sulfide:quinone oxidoreductase, mitochondrial; AltName: Full=Cadmium resistance protein 1; AltName: Full=Heavy metal tolerance protein 2; Flags: Precursor && PF07992:Pyridine nucleotide-disulphide oxidoreductase	Pyr_redox_2	31.1476	38.633	124.836	9.86762	16.598	17.0112
FOXG_11994	0	12.4311	-5.91921	0.000386908	0.00584343	protein_coding	- && - && PF00106:short chain dehydrogenase	adh_short	0	0	0	0.459134	1.57987	0.929381
FOXG_05275	36553.9	5852.06	2.643	0.000389678	0.00587816	protein_coding	- && - && -	-	498.067	571.555	2673.16	282.994	89.2815	226.921
FOXG_10544	1246.28	455.43	1.4522	0.000402985	0.00607155	protein_coding	- && - && -	-	34.035	34.7398	31.2817	18.2376	7.70212	10.6241
FOXG_00874	1740.99	647.198	1.42747	0.000406716	0.00612037	protein_coding	- && P21339.1 RecName: Full=Morphogenesis-related protein MSB1; AltName: Full=Multicopy suppressor of bud emergence 1 && PF08101:Domain of unknown function (DUF1708)	-	24.5568	31.8422	51.6023	14.8417	10.3977	14.9091
FOXG_13821	4224.51	1680.81	1.32969	0.000407514	0.00612498	protein_coding	- && Q05567.1 RecName: Full=Sphingosine-1-phosphate lyase; Short=S1PL; Short=SP-lyase; Short=ySPL; AltName: Full=Bestowed of sphingosine tolerance 1; AltName: Full=Sphingosine-1-phosphate aldolase && PF00282:Pyridoxal-dependent decarboxylase conserved domain	-	88.3344	180.171	137.585	44.6764	57.5317	59.363
FOXG_08533	927.12	170.246	2.44459	0.000409766	0.00613953	protein_coding	- && - && PF08445:FR47-like protein	-	59.3483	46.5408	212.716	30.3952	10.6105	17.4992
FOXG_11661	8905.42	2101.94	2.08294	0.000409914	0.00613953	protein_coding	- && - && PF00651:BTB/POZ domain	BTB	97.3266	202.247	478.202	57.3124	54.1731	72.0926
FOXG_00294	1004.08	1753.48	-0.804389	0.000410883	0.00613953	protein_coding	- && Q52KI8.2 RecName: Full=Serine/arginine repetitive matrix protein 1; AltName: Full=Plenty-of-prolines 101 && PF01480:PWI domain	-	40.7343	40.9536	41.2819	78.6514	66.1064	69.9904
FOXG_01650	5503.61	1458.24	1.91606	0.0004109	0.00613953	protein_coding	- && - && -	-	112.938	175.597	439.983	64.2482	64.8091	63.9707
FOXG_12238	188.675	55.452	1.76482	0.000411338	0.00613953	protein_coding	- && - && PF02423:Ornithine cyclodeaminase/mu-crystallin family	OCD_Mu_crystall	5.95813	10.0923	17.2497	3.58752	2.82202	3.37742
FOXG_00356	455.865	1055.87	-1.21082	0.000411435	0.00613953	protein_coding	- && O94623.3 RecName: Full=DNA repair protein rev1; AltName: Full=Reversionless protein 1 && PF00817:impB/mucB/samB family|PF11799:impB/mucB/samB family C-terminal domain|PF14377:Domain of unknown function (DUF4414)	IMS	12.0958	9.9598	6.46884	21.9485	23.1146	21.0051
FOXG_03311	480.325	146.665	1.71089	0.000412015	0.00614084	protein_coding	- && - && -	-	7.79575	9.99182	19.9813	2.76465	4.50882	4.2591
FOXG_13439	1163.71	640.483	0.861167	0.000422919	0.00629584	protein_coding	- && Q4HWQ2.1 RecName: Full=Putative heme-binding peroxidase && PF00141:Peroxidase	-	68.3148	58.8329	74.7653	37.6512	36.4482	37.0296
FOXG_02320	548.656	159.775	1.77887	0.000425654	0.00632235	protein_coding	- && - && -	-	45.9766	82.5669	154.275	28.6017	28.8473	24.9113
FOXG_02602	0	11.8555	-5.85346	0.000425744	0.00632235	protein_coding	- && - && -	-	0	0	0	0.481313	0.676276	0.22733
FOXG_06331	2091.88	635.681	1.71809	0.00042622	0.00632235	protein_coding	- && - && PF14604:Variant SH3 domain	-	28.1149	26.5557	68.6584	15.7084	11.0032	10.7656
FOXG_01165	2095.02	798.946	1.3908	0.000434141	0.00642687	protein_coding	- && P39744.2 RecName: Full=Nucleolar complex protein 2 && PF03715:Noc2p family	-	58.9457	42.9914	72.9618	14.5615	25.3849	26.7521
FOXG_01599	1076.71	2135.81	-0.988043	0.000434297	0.00642687	protein_coding	- && - && PF04511:Der1-like family	-	108.12	78.2721	82.5769	188.562	156.602	188.378
FOXG_03823	6552.28	1889.11	1.79427	0.000437093	0.00646059	protein_coding	- && P40069.1 RecName: Full=Importin subunit beta-4; AltName: Full=Importin-123; AltName: Full=Karyopherin subunit beta-4; AltName: Full=Karyopherin-123; AltName: Full=Ran-binding protein YRB4 && PF13513:HEAT-like repeat	-	145.6	116.862	240.576	23.6188	66.7319	54.6819
FOXG_15366	104.767	8.15397	3.68223	0.000438797	0.0064781	protein_coding	- && Q40194.1 RecName: Full=Ras-related protein Rab11D && PF00071:Ras family	Ras	9.86865	1.64765	35.412	0.369117	1.97575	1.30754
FOXG_03202	12.8573	63.0135	-2.27886	0.000441969	0.00651334	protein_coding	- && D4B1P2.1 RecName: Full=Uncharacterized FAD-linked oxidoreductase ARB_02372; Flags: Precursor && PF01565:FAD binding domain	FAD_binding_4	0.912249	0.515076	0.223027	1.86869	3.68013	2.53957
FOXG_17421	46.7894	7.74363	2.60497	0.000442335	0.00651334	protein_coding	- && B3A0S5.1 RecName: Full=Endo-1,4-beta-xylanase A; Short=Xylanase A; AltName: Full=1,4-beta-D-xylan xylanohydrolase A; AltName: Full=Endo-1,4-beta-xylanase GH10 A; Short=FoXyn10a; AltName: Full=Xylanase III && PF00331:Glycosyl hydrolase family 10	-	1.31959	4.82105	4.08011	0.480018	0.361316	0.850196
FOXG_10168	269.693	54.3612	2.30927	0.00044275	0.00651334	protein_coding	- && - && PF13417:Glutathione S-transferase, N-terminal domain	-	11.1585	12.0263	49.1976	4.57075	4.88324	5.13592
FOXG_08916	10.3671	100.585	-3.2605	0.000450415	0.00661828	protein_coding	- && - && -	-	2.5121	2.06848	0	6.79644	17.2962	20.3494
FOXG_11545	704.736	1.09973	9.312	0.000451038	0.00661936	protein_coding	- && Q12664.1 RecName: Full=Eburicol 14-alpha-demethylase; AltName: Full=CYPLI; AltName: Full=Cytochrome P450 51; AltName: Full=Cytochrome P450-14DM; AltName: Full=Cytochrome P450-LIA1; AltName: Full=Sterol 14-alpha demethylase && PF00067:Cytochrome P450	p450	67.1912	23.0899	0	0.105566	0.035316	0
novel.456	56.3036	126.642	-1.1727	0.000451549	0.00661936	-	- && - && -	-	0.911954	0.825799	0.988572	2.28772	1.97563	1.86892
FOXG_16629	3932.15	209.671	4.22879	0.000453254	0.00663655	protein_coding	- && - && -	-	30.6455	141.579	357.636	26.2058	0.780103	1.26745
FOXG_05509	4889.78	1899.08	1.36438	0.000457198	0.00668645	protein_coding	- && - && PF11885:Protein of unknown function (DUF3405)	-	237.183	179.667	394.02	98.7082	102.083	114.133
FOXG_11556	4522.91	1551.42	1.54366	0.000459219	0.00670815	protein_coding	- && P07342.1 RecName: Full=Acetolactate synthase catalytic subunit, mitochondrial; AltName: Full=Acetohydroxy-acid synthase catalytic subunit; Short=AHAS; Short=ALS; Flags: Precursor && PF00205:Thiamine pyrophosphate enzyme, central domain|PF02775:Thiamine pyrophosphate enzyme, C-terminal TPP binding domain|PF02776:Thiamine pyrophosphate enzyme, N-terminal TPP binding domain	TPP_enzyme_N	93.5904	99.8201	148.306	21.5001	49.1543	46.5591
FOXG_04199	1043.64	1817.27	-0.799887	0.000461768	0.00673749	protein_coding	- && P28737.2 RecName: Full=Protein MSP1; AltName: Full=Tat-binding homolog 4 && PF00004:ATPase family associated with various cellular activities (AAA)	AAA	53.736	48.7262	44.8952	83.153	86.3343	87.1032
FOXG_08265	1531.56	685.082	1.1602	0.000467008	0.00680599	protein_coding	- && O94653.2 RecName: Full=Ribosome biogenesis protein bms1 && PF04950:40S ribosome biogenesis protein Tsr1 and BMS1 C-terminal|PF08142:AARP2CN (NUC121) domain	-	29.4294	23.1986	34.2497	16.2981	11.9472	10.6158
FOXG_10363	1655.91	750.34	1.14175	0.000470879	0.00685358	protein_coding	- && - && -	-	39.9383	36.1535	57.5122	22.4504	16.971	21.1183
FOXG_17606	118.106	1009.34	-3.09369	0.000471372	0.00685358	protein_coding	- && - && -	-	10.2708	8.55431	0.793712	110.284	26.2396	31.141
FOXG_12759	30103.9	8235.96	1.86993	0.000472369	0.00686008	protein_coding	- && Q9UT19.1 RecName: Full=Probable 5-methyltetrahydropteroyltriglutamate--homocysteine methyltransferase; AltName: Full=Cobalamin-independent methionine synthase; AltName: Full=Methionine synthase, vitamin-B12 independent isozyme && PF01717:Cobalamin-independent synthase, Catalytic domain|PF08267:Cobalamin-independent synthase, N-terminal domain	-	360.787	568.623	1235.07	137.182	211.196	243.79
FOXG_13117	94.8454	5.69116	4.07551	0.000477832	0.00693134	protein_coding	- && - && -	-	1.07348	1.51528	9.34961	0.0345749	0.0694001	0.612383
FOXG_05651	88.8761	197.444	-1.15019	0.000479282	0.0069443	protein_coding	- && Q8MIC2.1 RecName: Full=Homeobox protein TGIF2LX; AltName: Full=TGF-beta-induced transcription factor 2-like protein; AltName: Full=TGFB-induced factor 2-like protein, X-linked; AltName: Full=TGIF-like on the X && PF05920:Homeobox KN domain	Coprinus_mating	6.77137	9.15431	7.92758	15.113	17.6833	20.1955
FOXG_16875	1391.49	234.593	2.56825	0.000481207	0.0069641	protein_coding	- && - && -	-	30.0912	45.4339	217.59	16.7799	12.8918	19.7451
FOXG_13070	77.3229	4.44658	4.106	0.000486577	0.00703366	protein_coding	- && Q9FR37.1 RecName: Full=Amidase 1; Short=AtAMI1; AltName: Full=Translocon at the outer membrane of chloroplasts 64-I; Short=AtTOC64-I && PF01425:Amidase	Amidase	0.602833	1.13458	7.63221	0.432702	0.0668105	0.0393022
FOXG_10281	1328.19	158.895	3.06329	0.000488117	0.00704775	protein_coding	- && - && -	-	8.52252	24.2334	139.431	5.09224	6.71893	8.78799
FOXG_00454	4042.73	1990.19	1.02249	0.000494019	0.00711646	protein_coding	- && Q12674.1 RecName: Full=Probable phospholipid-transporting ATPase DNF3 && PF16212:Phospholipid-translocating P-type ATPase C-terminal|PF12710:haloacid dehalogenase-like hydrolase|PF00122:E1-E2 ATPase|PF16209:Phospholipid-translocating ATPase N-terminal	E1-E2_ATPase	61.8837	56.7386	64.1023	22.7943	31.873	35.2858
FOXG_02174	4093.18	2000.31	1.03286	0.000494419	0.00711646	protein_coding	- && - && PF03221:Tc5 transposase DNA-binding domain|PF04218:CENP-B N-terminal DNA-binding domain	CENP-B_N	132.972	147.207	204.068	85.1087	74.067	77.4721
FOXG_10393	49.5994	233.087	-2.22583	0.000494587	0.00711646	protein_coding	- && - && PF05368:NmrA-like family	NmrA	3.71155	4.51644	0.704018	15.829	13.3545	12.7914
FOXG_08068	205.291	704.324	-1.77773	0.000495928	0.00712753	protein_coding	- && Q9C1W9.1 RecName: Full=DNA ligase 3; AltName: Full=DNA ligase III; AltName: Full=Polydeoxyribonucleotide synthase [ATP] 3 && PF04679:ATP dependent DNA ligase C terminal region|PF01068:ATP dependent DNA ligase domain|PF04675:DNA ligase N terminus	DNA_ligase_A_M	6.86371	5.0045	3.26641	27.8849	12.2755	11.7644
FOXG_04164	224.252	472.66	-1.0759	0.000501996	0.00719639	protein_coding	- && Q2KJG8.1 RecName: Full=[3-methyl-2-oxobutanoate dehydrogenase [lipoamide]] kinase, mitochondrial; AltName: Full=Branched-chain alpha-ketoacid dehydrogenase kinase; Short=BCKD-kinase; Short=BCKDHKIN; Flags: Precursor && PF10436:Mitochondrial branched-chain alpha-ketoacid dehydrogenase kinase|PF02518:Histidine kinase-, DNA gyrase B-, and HSP90-like ATPase	HATPase_c	10.4096	10.6864	12.082	18.816	22.5141	28.5998
FOXG_07832	621.38	248.633	1.32162	0.000502751	0.00719639	protein_coding	- && Q9C1E8.2 RecName: Full=Mitochondrial import inner membrane translocase subunit tim22 && PF02466:Tim17/Tim22/Tim23/Pmp24 family	-	61.7193	68.3296	96.6845	21.3486	31.3844	37.9897
FOXG_05086	7583.3	2189.43	1.79226	0.000502962	0.00719639	protein_coding	- && Q9Y3B1.2 RecName: Full=PRELI domain containing protein 3B; AltName: Full=Protein slowmo homolog 2 && PF04707:PRELI-like family	MSF1	258.654	288.981	665.504	72.8567	123.087	154.311
FOXG_09260	2654.48	1106.14	1.26263	0.000503026	0.00719639	protein_coding	- && O74633.2 RecName: Full=DNA-directed RNA polymerase I subunit RPA2; AltName: Full=DNA-directed RNA polymerase I polypeptide 2; Short=RNA polymerase I subunit 2 && PF04560:RNA polymerase Rpb2, domain 7|PF04565:RNA polymerase Rpb2, domain 3|PF04563:RNA polymerase beta subunit|PF04561:RNA polymerase Rpb2, domain 2|PF00562:RNA polymerase Rpb2, domain 6|PF06883:RNA polymerase I, Rpa2 specific doma…	RNA_pol_Rpb2_6	41.8092	32.074	61.9068	21.8219	17.2753	17.4877
FOXG_10760	22.148	0.324342	6.14042	0.000504127	0.00720387	protein_coding	- && - && -	-	0.360311	0.226044	3.15651	0	0	0.0548117
FOXG_07498	13.7024	80.0791	-2.53016	0.000507172	0.00723707	protein_coding	- && Q9US37.1 RecName: Full=Uncharacterized transporter C1039.04 && PF07690:Major Facilitator Superfamily	MFS_1	1.05344	0.675904	0.117066	2.36888	3.78907	4.63276
FOXG_00214	5318.99	1326.77	2.00319	0.00050761	0.00723707	protein_coding	- && P31373.2 RecName: Full=Cystathionine gamma-lyase; AltName: Full=Gamma-cystathionase; AltName: Full=Sulfur transfer protein 1 && PF01053:Cys/Met metabolism PLP-dependent enzyme	Cys_Met_Meta_PP	140.414	100.032	389.204	37.5889	56.8485	62.622
FOXG_07443	0.334397	27.5305	-6.10092	0.000510255	0.00726648	protein_coding	- && O08590.4 RecName: Full=Membrane primary amine oxidase; AltName: Full=Copper amine oxidase; AltName: Full=Semicarbazide-sensitive amine oxidase; Short=SSAO; AltName: Full=VP97; AltName: Full=Vascular adhesion protein 1; Short=VAP-1 && PF09248:Domain of unknown function (DUF1965)|PF01179:Copper amine oxidase, enzyme domain|PF02727:Copper amine oxidase, N2 domain	-	0	0.0280608	0	0.1383	0.185067	1.98684
FOXG_07720	42.3414	176.551	-2.05552	0.000512124	0.00728477	protein_coding	- && O43301.2 RecName: Full=Heat shock 70 kDa protein 12A && PF00012:Hsp70 protein	HSP70	2.64917	1.39757	0.735987	7.01215	8.93704	3.99337
FOXG_05239	15724.4	6268.87	1.32669	0.000515489	0.00732429	protein_coding	- && P39719.2 RecName: Full=Flavin carrier protein 2; AltName: Full=FAD transporter 2; AltName: Full=TRP-like ion channel FLC2; Flags: Precursor && -	-	268.872	251.653	423.662	163.32	95.0991	118.002
FOXG_14957	52.2902	685.419	-3.70945	0.000520284	0.00738401	protein_coding	- && - && -	-	20.5506	25.5868	0.386477	84.071	426.782	98.9811
FOXG_02604	77.8043	270.091	-1.79537	0.000520892	0.00738424	protein_coding	- && P00723.2 RecName: Full=Beta-galactosidase; Short=Beta-gal; AltName: Full=Lactase && PF02837:Glycosyl hydrolases family 2, sugar binding domain|PF02836:Glycosyl hydrolases family 2, TIM barrel domain|PF00703:Glycosyl hydrolases family 2|PF02929:Beta galactosidase small chain|PF16353:Domain of unknown function(DUF4981)	-	1.12585	2.09774	1.70653	8.72016	3.09193	5.30246
FOXG_07651	1126.28	517.811	1.12063	0.000530293	0.00750898	protein_coding	- && Q96WJ0.1 RecName: Full=Lanosterol synthase; AltName: Full=2,3-epoxysqualene--lanosterol cyclase; AltName: Full=Oxidosqualene--lanosterol cyclase; Short=OSC && PF13243:Squalene-hopene cyclase C-terminal domain|PF13249:Squalene-hopene cyclase N-terminal domain	-	32.8541	26.2318	32.6594	18.236	12.0815	11.8628
FOXG_07830	927.634	182.668	2.34359	0.000531566	0.00751847	protein_coding	- && - && -	-	27.8968	45.7409	128.091	22.1017	8.45302	9.16933
FOXG_07766	33.1442	112.36	-1.7543	0.000533791	0.007534	protein_coding	- && - && -	-	26.1988	20.5451	11.4376	88.7211	46.4568	62.0592
novel.112	24.1863	74.2055	-1.60833	0.000534064	0.007534	-	- && - && -	-	1.80149	2.28492	1.24468	5.02525	6.68408	4.6469
FOXG_15000	12.0154	0	6.2189	0.000534476	0.007534	protein_coding	- && A2SUH3.1 RecName: Full=Secondary metabolism regulator laeA; AltName: Full=Methyltransferase laeA; AltName: Full=Velvet complex subunit laeA && PF13489:Methyltransferase domain	-	0.412141	0.678721	2.39305	0	0	0
FOXG_07723	154.286	22.1414	2.7971	0.000537879	0.00757341	protein_coding	- && - && PF05630:Necrosis inducing protein (NPP1)	-	2.79443	16.4597	25.6826	3.44013	1.68614	1.32253
FOXG_04734	0.710699	23.1358	-4.98356	0.000542136	0.00762475	protein_coding	- && B0Y6R2.1 RecName: Full=Psi-producing oxygenase A; AltName: Full=Fatty acid oxygenase ppoA; Includes: RecName: Full=Linoleate 8R-lipoxygenase; Includes: RecName: Full=9,12-octadecadienoate 8-hydroperoxide 8R-isomerase && -	-	0.336933	0	0	7.03208	2.09112	1.84519
FOXG_04255	66460.5	13637.1	2.28495	0.00054518	0.00765891	protein_coding	- && - && -	-	718.696	719.403	3066.18	381.709	187.939	354.59
FOXG_09678	127.909	9.57406	3.7379	0.000546198	0.00766396	protein_coding	- && - && PF07985:SRR1	SRR1	3.07112	0.963345	29.4642	0.719381	0.93858	0.849434
FOXG_00575	599.616	220.104	1.44649	0.000547371	0.00766396	protein_coding	- && - && PF04750:FAR-17a/AIG1-like protein	-	58.3114	52.1871	27.1162	13.6169	20.3727	16.5252
novel.449	37.6478	0.648683	5.94029	0.000547382	0.00766396	-	- && O74959.1 RecName: Full=Uncharacterized oxidoreductase C736.13 && PF00106:short chain dehydrogenase	adh_short	4.47108	0.0584369	2.04954	0	0	0.113359
FOXG_09859	130.808	25.1746	2.3786	0.00054882	0.00767548	protein_coding	- && P19807.1 RecName: Full=Choline transport protein && PF13520:Amino acid permease	-	4.47002	3.1763	9.14409	0.352582	1.38005	1.49876
FOXG_01770	815.567	390.556	1.06145	0.000551506	0.00770441	protein_coding	- && C7YQ16.1 RecName: Full=Nucleolar protein 9; AltName: Full=Pumilio domain-containing protein NOP9 && -	-	22.6867	18.3032	28.4347	12.2757	10.8652	10.105
FOXG_00414	117.522	382.396	-1.69945	0.000552276	0.00770654	protein_coding	- && - && -	-	6.35261	4.10327	1.97582	15.8358	12.7436	11.871
FOXG_02418	2938.16	1223.51	1.26369	0.000553203	0.00771084	protein_coding	- && P46794.2 RecName: Full=Cystathionine beta-synthase; AltName: Full=Beta-thionase; AltName: Full=Serine sulfhydrase && -	-	52.7713	51.4375	96.0362	28.6798	26.9424	27.7637
FOXG_01802	7272.43	2309.81	1.65464	0.000557832	0.00776669	protein_coding	- && - && PF13840:ACT domain	-	227.253	165.259	399.125	96.19	51.585	103.659
FOXG_06351	4965.49	2072.73	1.26036	0.000571899	0.0079534	protein_coding	- && O93937.2 RecName: Full=Protein pyrABCN; Includes: RecName: Full=Glutamine-dependent carbamoyl-phosphate; Includes: RecName: Full=Aspartate carbamoyltransferase && PF02787:Carbamoyl-phosphate synthetase large chain, oligomerisation domain|PF00117:Glutamine amidotransferase class-I|PF00185:Aspartate/ornithine carbamoyltransferase, Asp/Orn binding domain|PF02142:MGS-like domain|PF02786:Carbamoy…	CPSase_L_D2	54.4367	31.6674	55.5747	15.573	23.0783	20.4891
FOXG_16578	64.1011	336.012	-2.38587	0.00057252	0.0079534	protein_coding	- && O88455.1 RecName: Full=7-dehydrocholesterol reductase; Short=7-DHC reductase; AltName: Full=Sterol Delta(7)-reductase && PF01222:Ergosterol biosynthesis ERG4/ERG24 family	-	4.3847	3.71808	0.588995	21.0438	12.3355	12.1822
FOXG_02068	3872.2	7839.81	-1.0177	0.000573155	0.0079534	protein_coding	- && Q751L1.1 RecName: Full=60S ribosomal protein L43 && PF01780:Ribosomal L37ae protein family	-	522.582	463.698	504.82	1281.67	886.096	851.173
novel.821	849.201	145.299	2.54607	0.000577534	0.00800526	-	- && - && -	-	18.854	25.3516	52.8991	11.7786	2.64796	2.18819
FOXG_08462	576.455	264.147	1.12464	0.000578872	0.00801491	protein_coding	- && O14360.1 RecName: Full=H/ACA ribonucleoprotein complex non-core subunit NAF1; AltName: Full=Nuclear assembly factor 1 && PF04410:Gar1/Naf1 RNA binding region	-	20.4469	17.5766	28.7158	11.0351	10.3091	9.23748
FOXG_10267	3845.62	23836.6	-2.63184	0.00058157	0.00804334	protein_coding	- && - && -	-	370.352	256.143	70.5453	2917.92	726.236	676.364
FOXG_02846	827.519	115.807	2.83615	0.000582765	0.00805094	protein_coding	- && P78591.1 RecName: Full=Iron transport multicopper oxidase FET3; Flags: Precursor && PF07732:Multicopper oxidase|PF00394:Multicopper oxidase|PF07731:Multicopper oxidase	-	7.35006	14.7021	60.6359	7.02647	2.34145	2.20382
FOXG_13444	47.1518	6.74024	2.82344	0.00059713	0.00824026	protein_coding	- && - && PF12796:Ankyrin repeats (3 copies)	-	1.32057	0.790811	1.87107	0.139199	0.0465676	0.383516
FOXG_05838	27.9317	224.865	-3.00238	0.000601155	0.00827268	protein_coding	- && - && -	-	2.77752	2.17813	0.242517	3.88507	20.8809	17.0821
FOXG_14865	53.7628	135.169	-1.33193	0.000601166	0.00827268	protein_coding	- && - && PF12796:Ankyrin repeats (3 copies)|PF13637:Ankyrin repeats (many copies)	-	1.63972	1.33924	1.70185	4.5917	2.8562	4.3205
FOXG_10041	37.3225	4.22056	3.13318	0.000601469	0.00827268	protein_coding	- && A1DGM6.1 RecName: Full=Probable glucan endo-1,6-beta-glucosidase B; AltName: Full=Beta-1,6-glucanase B; AltName: Full=Endo-1,6-beta-D-glucanase B; AltName: Full=Endo-1,6-beta-glucanase B; Flags: Precursor && PF00150:Cellulase (glycosyl hydrolase family 5)	-	2.24042	2.05812	1.30414	0.49481	0.0413834	0.0973773
FOXG_00524	927.074	356.437	1.37933	0.000607178	0.00834201	nontranslating_CDS	- && - && -	-	34.8685	37.8679	57.0337	13.3805	13.3132	23.1998
FOXG_09464	6080.55	1500.19	2.01901	0.000608034	0.00834459	protein_coding	- && Q9LNK7.1 RecName: Full=Probable magnesium transporter NIPA3 && PF05653:Magnesium transporter NIPA	DUF803	105	89.3454	355.443	41.998	40.3304	53.315
FOXG_08409	374.566	799.92	-1.09472	0.000608969	0.00834822	protein_coding	- && Q54RR5.1 RecName: Full=Probable short/branched chain specific acyl-CoA dehydrogenase; Short=SBCAD && PF00441:Acyl-CoA dehydrogenase, C-terminal domain|PF02771:Acyl-CoA dehydrogenase, N-terminal domain|PF02770:Acyl-CoA dehydrogenase, middle domain	-	16.6499	14.0252	14.2105	41.1125	28.5096	26.2353
FOXG_07557	163.587	1028.92	-2.65196	0.000611066	0.0083607	protein_coding	- && P39992.1 RecName: Full=Uncharacterized protein YEL023C && PF09994:Uncharacterized alpha/beta hydrolase domain (DUF2235)	-	8.76989	5.82355	1.68585	69.1029	19.3135	13.9758
FOXG_09880	15.6364	0.324342	5.65211	0.000611219	0.0083607	protein_coding	- && - && PF05978:Ion channel regulatory protein UNC-93	-	0.450584	1.50761	0.244797	0	0	0.0456962
FOXG_00269	3047.07	696.928	2.12838	0.000613761	0.00838025	protein_coding	- && - && PF08241:Methyltransferase domain	Methyltransf_11	25.2075	51.1421	121.954	11.0834	12.5947	21.6781
FOXG_13171	758.921	238.318	1.67055	0.000613992	0.00838025	protein_coding	- && - && PF00106:short chain dehydrogenase	adh_short	16.2977	43.1648	49.9938	12.2811	12.1268	9.96384
FOXG_07871	4199.01	1184.22	1.82603	0.000615628	0.00838459	protein_coding	- && - && -	-	124.907	105.788	350.396	52.5716	48.3365	62.9735
FOXG_03721	25252.5	13092	0.947731	0.000615654	0.00838459	protein_coding	- && A2QLK4.1 RecName: Full=1,3-beta-glucan synthase component FKS1; AltName: Full=1,3-beta-D-glucan-UDP glucosyltransferase && PF02364:1,3-beta-glucan synthase component|PF14288:1,3-beta-glucan synthase subunit FKS1, domain-1	-	317.252	248.249	352.834	163.613	141.016	171.476
FOXG_12757	301.949	41.6431	2.85682	0.00061775	0.00840396	protein_coding	- && S0DW25.1 RecName: Full=Efflux pump FUB11; AltName: Full=Fusaric acid biosynthesis protein 11 && PF07690:Major Facilitator Superfamily	MFS_1	3.42476	5.13784	33.6127	1.91835	2.04081	1.85743
FOXG_11735	30.4038	0.324342	6.60001	0.000630923	0.00856457	protein_coding	- && A1D1Z9.1 RecName: Full=Probable beta-galactosidase A; AltName: Full=Lactase A; Flags: Precursor && PF10435:Beta-galactosidase, domain 2|PF01301:Glycosyl hydrolases family 35|PF13363:Beta-galactosidase, domain 3|PF13364:Beta-galactosidase jelly roll domain	-	0.0690326	0.0433082	1.85648	0	0	0.0210029
FOXG_12740	4494.19	1411.96	1.67026	0.000630929	0.00856457	protein_coding	- && - && -	-	493.127	629.659	1483.44	283.858	251.313	283.638
FOXG_00843	224.067	28.8095	2.96525	0.00063396	0.00859362	protein_coding	- && - && -	-	4.18252	9.19571	10.5972	0.235132	0.383473	2.46406
novel.784	0.355349	13.8919	-5.11764	0.000635124	0.00859362	-	- && - && -	-	0.227015	0	0	3.8606	2.1134	2.90089
FOXG_12820	89.0153	260.427	-1.5479	0.000635454	0.00859362	protein_coding	- && C6A382.1 RecName: Full=Methylated-DNA--protein-cysteine methyltransferase; AltName: Full=6-O-methylguanine-DNA methyltransferase; Short=MGMT; AltName: Full=O-6-methylguanine-DNA-alkyltransferase && PF01035:6-O-methylguanine DNA methyltransferase, DNA binding domain	DNA_binding_1	14.6173	18.2802	15.282	26.0176	64.9064	50.0317
FOXG_14523	3.53254	40.5333	-3.49299	0.000636593	0.00859362	protein_coding	- && Q00258.1 RecName: Full=Norsolorinic acid reductase A; AltName: Full=Aflatoxin biosynthesis protein E && PF00248:Aldo/keto reductase family	Aldo_ket_red	0.540935	0.05656	0	1.90486	2.09827	2.85268
FOXG_03499	3518.12	1441.92	1.28692	0.000637118	0.00859362	protein_coding	- && C8ZI10.1 RecName: Full=Sphingoid long-chain base transporter RSB1 && PF04479:RTA1 like protein	RTA1	175.664	180.087	97.6254	75.5042	51.7973	58.5166
FOXG_12737	14543.6	6620.6	1.13535	0.000637395	0.00859362	protein_coding	- && O74196.1 RecName: Full=Ubiquitin-conjugating enzyme E2-16 kDa; AltName: Full=Colletotrichum hard-surface-induced protein 1; AltName: Full=E2 ubiquitin-conjugating enzyme 1; AltName: Full=Ubiquitin carrier protein; AltName: Full=Ubiquitin-protein ligase && PF00179:Ubiquitin-conjugating enzyme	UQ_con	758.932	815.928	1192.54	349.565	408.218	502.003
FOXG_03245	11048	4058.89	1.44463	0.000637891	0.00859362	protein_coding	- && Q2UM46.2 RecName: Full=Probable HECT-type ubiquitin ligase-interacting protein creD; AltName: Full=Carbon catabolite repressor D && PF00339:Arrestin (or S-antigen), N-terminal domain	-	676.231	1005.58	1345.88	243.22	403.359	465.762
FOXG_10482	141.34	345.015	-1.28441	0.000639436	0.00860514	protein_coding	- && Q520U5.1 RecName: Full=Autophagy protein 16 && PF08614:Autophagy protein 16 (ATG16)	-	19.1366	17.3534	9.64057	35.8606	39.5894	37.1565
FOXG_01197	411.833	897.453	-1.12412	0.000641888	0.00862883	protein_coding	- && Q9HD34.1 RecName: Full=LYR motif-containing protein 4 && PF13232:Complex1_LYR-like	-	54.8537	35.6603	45.0357	119.701	92.097	83.5877
FOXG_08557	1624.57	555.227	1.54872	0.00064365	0.0086432	protein_coding	- && Q9N4Z0.2 RecName: Full=L-2-hydroxyglutarate dehydrogenase, mitochondrial; Flags: Precursor && PF01266:FAD dependent oxidoreductase	DAO	69.3475	51.5173	125.476	20.2842	32.4802	31.4268
FOXG_03239	19.9337	76.9108	-1.93434	0.000646223	0.00866843	protein_coding	- && - && -	-	1.64451	1.12064	0.415914	3.76977	4.31133	4.19249
FOXG_02475	705.272	382.38	0.883089	0.000649697	0.0087054	protein_coding	- && Q2HJ57.3 RecName: Full=Coactosin-like protein && PF00241:Cofilin/tropomyosin-type actin-binding protein	Cofilin_ADF	81.0274	62.7587	66.9839	38.0072	39.6277	36.6393
FOXG_11159	405.923	157.077	1.36836	0.000650375	0.0087054	protein_coding	- && Q872U8.1 RecName: Full=Shugoshin && PF07557:Shugoshin C terminus|PF07558:Shugoshin N-terminal coiled-coil region	-	8.94166	10.5415	18.488	5.37018	4.5902	4.73301
FOXG_02212	2070.59	908.805	1.18767	0.000652229	0.00872085	protein_coding	- && Q6FPU0.1 RecName: Full=Ribosome biogenesis protein RLP24 && PF01246:Ribosomal protein L24e	-	136.57	101.709	189.562	70.5491	59.8676	57.3673
FOXG_11542	20.9423	68.0266	-1.69567	0.000657865	0.00878679	protein_coding	- && - && -	-	1.41683	1.15938	1.05422	4.76174	2.53286	4.49807
FOXG_08356	2322.33	6144.82	-1.40377	0.000660172	0.00880818	protein_coding	- && O06179.1 RecName: Full=Putative monooxygenase Rv1533 && PF03060:Nitronate monooxygenase	NPD	123.646	109.844	91.8185	432.87	232.163	195.727
novel.1017	1286.52	503.842	1.35251	0.000661089	0.00881099	-	- && - && -	-	203.533	147.547	280.352	71.7221	66.8402	108.726
FOXG_02478	7895.45	3779.1	1.06289	0.000665885	0.00886543	protein_coding	- && - && -	-	499.601	500.117	782.931	277.533	300.447	275.273
FOXG_08611	6316.33	2245.29	1.49229	0.000670539	0.00891788	protein_coding	- && - && -	-	323.188	460.745	451.746	86.3552	133.48	219.416
FOXG_15398	76.9771	26.3952	1.5441	0.000671626	0.00892282	protein_coding	- && O59738.1 RecName: Full=Uncharacterized transporter C530.02 && PF07690:Major Facilitator Superfamily	MFS_1	3.19896	2.67586	1.82486	1.04406	0.882393	0.713734
FOXG_13064	2035.74	6689.23	-1.71611	0.000673378	0.00892837	protein_coding	- && - && -	-	306.722	197.732	93.8301	588.015	524.194	853.696
FOXG_02483	10.5772	49.47	-2.2325	0.000673475	0.00892837	protein_coding	- && - && -	-	0.792216	0.198801	0.581043	2.28622	1.88476	3.18159
FOXG_08754	212.531	50.4129	2.07479	0.000674402	0.00893118	protein_coding	- && - && -	-	6.25895	17.0071	23.5267	5.201	2.18504	3.71332
FOXG_12728	16193	3878.27	2.06186	0.000678372	0.00897423	protein_coding	- && Q10294.1 RecName: Full=cAMP-independent regulatory protein pac2 && PF09729:Gti1/Pac2 family	-	161.526	500.126	836.539	88.8729	158.647	111.301
FOXG_11311	3536.53	1140.97	1.63203	0.000679861	0.00898439	protein_coding	- && - && -	-	92.7751	140.078	270.868	50.5485	45.1165	66.8475
FOXG_06087	186.059	370.154	-0.990685	0.000686377	0.0090524	protein_coding	- && - && PF11626:TRF2-interacting telomeric protein/Rap1 - C terminal domain	-	6.55275	5.7715	4.57719	11.5278	11.5194	10.5772
FOXG_05594	2.71708	32.9969	-3.54989	0.000686458	0.0090524	protein_coding	- && Q93KD6.1 RecName: Full=Tungstate-binding protein TupA; Flags: Precursor && PF12849:PBP superfamily domain	-	0.152343	0.43008	0	4.06272	1.06368	1.94669
FOXG_01038	459.638	1030.3	-1.16553	0.000690325	0.00909377	protein_coding	- && Q9UTJ8.3 RecName: Full=DNA repair protein rad50 && PF13476:AAA domain	-	7.76982	5.61671	9.45465	20.2977	16.686	14.2159
FOXG_01938	655.802	205.994	1.67106	0.000696083	0.00915995	protein_coding	- && - && -	-	87.835	31.4496	38.8625	17.6861	13.296	18.6934
FOXG_00600	4124.52	947.175	2.12244	0.00069859	0.00918325	protein_coding	- && P38716.1 RecName: Full=Uncharacterized trans-sulfuration enzyme YHR112C && PF01053:Cys/Met metabolism PLP-dependent enzyme	Cys_Met_Meta_PP	75.4583	80.5137	328.453	34.8748	34.3534	42.0176
FOXG_16446	46.563	1.70273	4.7597	0.00070414	0.00924647	protein_coding	- && - && -	-	0.955972	1.41367	15.5254	0	0.52974	0.124651
FOXG_08506	1572.87	811.053	0.955179	0.000705841	0.00924726	protein_coding	- && P25586.1 RecName: Full=KRR1 small subunit processome component; AltName: Full=KRR-R motif-containing protein 1; AltName: Full=Ribosomal RNA assembly protein KRR1 >B3LU25.1 RecName: Full=KRR1 small subunit processome component; AltName: Full=KRR-R motif-containing protein 1; AltName: Full=Ribosomal RNA assembly protein KRR1 >B5VEQ2.1 RecName: Full=KRR1 small subunit processome component; AltN…	-	99.7253	88.0941	130.43	53.6331	56.0026	54.4696
FOXG_09907	0	10.2531	-5.64323	0.000706545	0.00924726	protein_coding	- && Q0CNV1.1 RecName: Full=Pyruvate decarboxylase && PF02776:Thiamine pyrophosphate enzyme, N-terminal TPP binding domain	TPP_enzyme_N	0	0	0	0.960035	1.36497	0.661263
FOXG_05432	2574.08	908.545	1.50235	0.000707354	0.00924726	protein_coding	- && P37515.1 RecName: Full=Probable maltose O-acetyltransferase; AltName: Full=Maltose transacetylase && PF12464:Maltose acetyltransferase|PF14602:Hexapeptide repeat of succinyl-transferase	-	60.2838	52.2889	119.954	21.2401	27.3434	33.4887
FOXG_00329	5047.28	2260.98	1.15844	0.000707644	0.00924726	protein_coding	- && Q4INZ9.1 RecName: Full=FK506-binding protein 4; AltName: Full=Histone proline isomerase; AltName: Full=Peptidyl-prolyl cis-trans isomerase; Short=PPIase; AltName: Full=Rotamase && -	-	173.869	120.42	226.061	85.0121	74.5198	73.5637
FOXG_08541	33800.9	11241.2	1.58825	0.000707906	0.00924726	protein_coding	- && Q6P882.1 RecName: Full=Zinc finger and BTB domain-containing protein 8A.2 && -	-	418.565	456.438	1019.73	153.837	237.27	239.028
FOXG_06111	1508.35	560.005	1.42941	0.000712975	0.00930373	protein_coding	- && Q5A4E3.1 RecName: Full=Initiation-specific alpha-1,6-mannosyltransferase; AltName: Full=Outer chain elongation protein 1 && PF04488:Glycosyltransferase sugar-binding region containing DXD motif	Gly_transf_sug	61.4872	65.2129	124.498	27.8131	25.8019	39.6472
FOXG_13943	213.199	399.185	-0.90382	0.000731711	0.00953824	protein_coding	- && Q4IER0.1 RecName: Full=tRNA wybutosine-synthesizing protein 4; Short=tRNA-yW synthesizing protein 4; AltName: Full=Leucine carboxyl methyltransferase 2; AltName: Full=tRNA(Phe) (7-(3-amino-3-(methoxycarbonyl)propyl)wyosine(37)-N)-methoxycarbonyltransferase; AltName: Full=tRNA(Phe) (7-(3-amino-3-carboxypropyl)wyosine(37)-O)-methyltransferase && PF13621:Cupin-like domain|PF13418:Galactose oxid…	-	7.34189	8.11364	7.13376	12.4273	14.5754	15.2926
FOXG_10689	130.844	40.5312	1.68552	0.000735201	0.00956894	protein_coding	- && P13607.3 RecName: Full=Sodium/potassium-transporting ATPase subunit alpha; Short=Na(+)/K(+) ATPase alpha subunit; AltName: Full=Sodium pump subunit alpha && PF00702:haloacid dehalogenase-like hydrolase|PF00122:E1-E2 ATPase|PF00690:Cation transporter/ATPase, N-terminus|PF00689:Cation transporting ATPase, C-terminus	E1-E2_ATPase	1.6263	2.67822	3.18078	0.927127	0.946254	0.445317
FOXG_05592	0	167.736	-9.67312	0.0007356	0.00956894	protein_coding	- && - && PF10042:Uncharacterized conserved protein (DUF2278)|PF00932:Lamin Tail Domain	-	0	0	0	29.0793	1.51739	0.178525
FOXG_09102	4.50128	56.6406	-3.65595	0.000737888	0.00958871	protein_coding	- && Q4WFX9.2 RecName: Full=Probable leucine aminopeptidase 2; AltName: Full=Leucyl aminopeptidase 2; Short=LAP2; Flags: Precursor && PF04389:Peptidase family M28|PF02225:PA domain	-	0.408896	0	0.166611	0.737507	2.15004	4.35418
FOXG_12267	94379.4	52233.5	0.853497	0.000747132	0.00969872	protein_coding	- && P32465.1 RecName: Full=Low-affinity glucose transporter HXT1 && PF00083:Sugar (and other) transporter	Sugar_tr	2900.24	2829.31	3506.91	1686.79	1528.13	1896.92
FOXG_02155	2684.74	1374.5	0.965893	0.00078383	0.0101545	protein_coding	- && Q7RZM8.1 RecName: Full=U3 small nucleolar RNA-associated protein 10; AltName: Full=Ribosome biogenesis protein 5 && PF08146:BP28CT (NUC211) domain|PF12397:U3 small nucleolar RNA-associated protein 10	-	36.0879	27.2449	33.1127	13.42	18.2816	17.6754
FOXG_02352	278.96	47.0401	2.56783	0.000783871	0.0101545	protein_coding	- && - && -	-	7.90963	20.3831	67.2348	3.48034	5.85303	6.77517
FOXG_00818	836.008	4159.87	-2.31473	0.00080129	0.0103694	protein_coding	- && - && -	-	36.3952	20.8568	10.116	32.7595	156.771	145.684
FOXG_01572	3137.72	1357.15	1.20904	0.000802678	0.0103766	protein_coding	- && - && PF13423:Ubiquitin carboxyl-terminal hydrolase	-	61.4625	82.901	102.661	44.3746	26.9772	35.4929
FOXG_01875	345.165	630.418	-0.86893	0.000804171	0.0103851	protein_coding	- && - && PF07855:Protein of unknown function (DUF1649)	-	23.6933	26.6978	24.0887	51.2697	43.96	40.8022
FOXG_04388	19.5653	0	6.92493	0.000808098	0.0104196	protein_coding	- && - && -	-	0.556142	0.130838	6.96823	0	0	0
FOXG_13314	240.62	44.9769	2.41861	0.000808509	0.0104196	protein_coding	- && Q9UUN9.3 RecName: Full=Aldehyde reductase 2; AltName: Full=Aldehyde reductase II; Short=ARII && PF01370:NAD dependent epimerase/dehydratase family	Epimerase	3.96194	9.40962	29.2122	2.77089	2.14668	3.04222
FOXG_11981	67.1224	12.165	2.45635	0.000812028	0.0104512	protein_coding	- && - && -	-	2.85183	4.24395	5.43178	1.53799	0.308711	0.423741
novel.1187	55.0657	3.82713	3.84839	0.000812635	0.0104512	-	- && - && -	-	2.39087	1.43994	10.989	0	0.593543	0.436449
FOXG_01897	2782.33	1582.45	0.814161	0.000816969	0.0104961	protein_coding	- && Q4I785.2 RecName: Full=GPI mannosyltransferase 4; AltName: Full=GPI mannosyltransferase IV; Short=GPI-MT-IV && PF03901:Alg9-like mannosyltransferase family	Glyco_transf_22	78.7129	95.5226	83.3117	45.5382	53.7157	47.2258
FOXG_03950	3946.3	870.367	2.18088	0.000819683	0.0105201	protein_coding	- && B6HJU0.1 RecName: Full=Efflux pump roqT; AltName: Full=Roquefortine/meleagrin synthesis protein T && PF07690:Major Facilitator Superfamily	MFS_1	84.2365	214.445	129.456	9.119	46.7769	38.531
novel.520	1069.44	7135.95	-2.73814	0.000821346	0.0105306	-	- && Q5B2K4.1 RecName: Full=Acetate permease A; AltName: Full=Monocarboxylate transporter acpA && -	-	207.112	183.04	66.8199	2348.28	394.504	306.427
FOXG_08788	369.786	156.132	1.24464	0.000823876	0.0105522	protein_coding	- && B6HJU0.1 RecName: Full=Efflux pump roqT; AltName: Full=Roquefortine/meleagrin synthesis protein T && PF07690:Major Facilitator Superfamily	MFS_1	13.8873	9.36113	10.9159	3.34988	5.50146	5.57364
FOXG_08063	5956.62	1975.99	1.59183	0.000825057	0.010553	protein_coding	- && Q59RR0.1 RecName: Full=Cell wall transcription factor ACE2 && -	-	81.7317	113.601	177.265	61.0305	26.763	35.8087
FOXG_15186	10.1983	42.5877	-2.0521	0.000825631	0.010553	protein_coding	- && - && PF05368:NmrA-like family	NmrA	1.19896	0.493615	0.458001	2.66451	2.96483	3.3514
FOXG_00394	6192.76	927.786	2.73859	0.000831965	0.0106231	protein_coding	- && O14442.2 RecName: Full=Eburicol 14-alpha-demethylase; AltName: Full=CYPLI; AltName: Full=Cytochrome P450 51; AltName: Full=Cytochrome P450-14DM; AltName: Full=Cytochrome P450-LIA1; AltName: Full=Sterol 14-alpha demethylase [Erysiphe necator] && PF00067:Cytochrome P450	p450	146.594	97.0798	379.279	69.1061	9.34547	14.8778
FOXG_16803	83.3942	13.8056	2.58933	0.000837623	0.0106844	protein_coding	- && P23262.4 RecName: Full=Salicylate hydroxylase; AltName: Full=Salicylate 1-monooxygenase && PF01494:FAD binding domain	FAD_binding_3	1.79924	2.97761	9.78349	0.527546	1.20331	0.679547
FOXG_02544	16.3431	0.875697	4.23488	0.000844987	0.0107673	protein_coding	- && P38298.1 RecName: Full=Alkaline ceramidase YPC1 && PF05875:Ceramidase	-	2.14244	1.74119	0.595208	0	0.151099	0.0888859
FOXG_00926	170.191	334.394	-0.975251	0.000848767	0.0108045	protein_coding	- && - && -	-	11.6542	12.2573	12.5701	28.2624	23.0463	20.3707
FOXG_02227	2002.54	576.092	1.79712	0.000852043	0.0108346	protein_coding	- && - && -	-	34.6029	41.7299	114.285	17.0737	22.3575	15.4058
FOXG_12270	110.881	35.4773	1.64587	0.000853037	0.0108346	protein_coding	- && - && PF14342:Domain of unknown function (DUF4396)	-	10.5106	11.1144	12.1858	1.75894	4.70748	4.35165
FOXG_08718	3116.62	1331.77	1.22645	0.000853742	0.0108346	protein_coding	- && Q42598.1 RecName: Full=Threonine synthase; Short=TS && PF14821:Threonine synthase N terminus|PF00291:Pyridoxal-phosphate dependent enzyme	PALP	85.2028	95.8347	166.372	47.4288	51.5646	49.4592
FOXG_13951	3128.33	1709.22	0.871925	0.000858077	0.0108786	protein_coding	- && P10964.2 RecName: Full=DNA-directed RNA polymerase I subunit RPA190; AltName: Full=DNA-directed RNA polymerase I 190 kDa polypeptide; Short=A190; AltName: Full=DNA-directed RNA polymerase I largest subunit && PF00623:RNA polymerase Rpb1, domain 2|PF04998:RNA polymerase Rpb1, domain 5|PF05000:RNA polymerase Rpb1, domain 4|PF04983:RNA polymerase Rpb1, domain 3|PF04997:RNA polymerase Rpb1, doma…	-	41.6529	32.8864	45.4516	20.8293	22.586	22.1441
FOXG_01151	121.904	242.122	-0.990416	0.000862912	0.0109288	protein_coding	- && P35136.3 RecName: Full=D-3-phosphoglycerate dehydrogenase; Short=PGDH && PF02826:D-isomer specific 2-hydroxyacid dehydrogenase, NAD binding domain	2-Hacid_dh_C	8.17544	6.09554	7.30305	13.8545	13.6119	15.3833
FOXG_08941	8.71668	0	5.76009	0.000864029	0.0109318	protein_coding	- && - && PF01031:Dynamin central region	-	0.432748	0.542976	0.793486	0	0	0
novel.463	86.7702	237.862	-1.45338	0.000867081	0.0109593	-	- && - && PF01648:4'-phosphopantetheinyl transferase superfamily	ACPS	13.3771	6.34452	6.41003	25.8097	24.8238	21.0008
FOXG_12856	44.7759	122.124	-1.44369	0.000879743	0.0111081	protein_coding	- && P49374.1 RecName: Full=High-affinity glucose transporter && PF00083:Sugar (and other) transporter	Sugar_tr	1.88224	2.06647	1.69825	3.53349	4.83267	7.03562
novel.26	2007.86	883.137	1.18463	0.000880675	0.0111086	-	- && - && -	-	77.3341	87.957	143.738	49.6748	43.6175	42.6311
FOXG_16630	2270.44	227.706	3.31737	0.00088282	0.0111099	protein_coding	- && P53099.1 RecName: Full=Vitamin B6 transporter TPN1; AltName: Full=Transport of pyridoxine protein 1 && PF02133:Permease for cytosine/purines, uracil, thiamine, allantoin	-	20.9546	61.206	166.236	20.2548	1.35722	3.30006
FOXG_12950	22.4218	64.6673	-1.52276	0.00088326	0.0111099	protein_coding	- && - && PF04082:Fungal specific transcription factor domain	Fungal_trans	0.984637	0.778328	0.722172	2.13114	2.01663	3.01969
FOXG_08293	959.277	505.491	0.924623	0.000883447	0.0111099	protein_coding	- && Q4HZ42.1 RecName: Full=ATP-dependent RNA helicase DBP10 && PF00270:DEAD/DEAH box helicase|PF08147:DBP10CT (NUC160) domain|PF00271:Helicase conserved C-terminal domain	DEAD	27.2178	21.1144	21.0497	10.6289	12.7011	13.2307
FOXG_00288	455.031	172.617	1.3982	0.000887155	0.0111453	protein_coding	- && Q08096.1 RecName: Full=RNA 3'-terminal phosphate cyclase-like protein && PF05189:RNA 3'-terminal phosphate cyclase (RTC), insert domain|PF01137:RNA 3'-terminal phosphate cyclase	-	27.012	14.962	30.9993	6.87196	9.99156	10.8191
FOXG_11340	291.925	557.4	-0.932997	0.000892642	0.0112029	protein_coding	- && Q7SAK5.1 RecName: Full=Pre-mRNA-splicing factor syf1; AltName: Full=mRNA-splicing protein 41 && -	-	14.0709	15.7896	13.7603	29.2236	31.1419	22.9238
FOXG_16942	1434.09	537.752	1.41545	0.000899738	0.0112806	protein_coding	- && Q05911.1 RecName: Full=Adenylosuccinate lyase; Short=ASL; AltName: Full=Adenylosuccinase; Short=ASase && PF00206:Lyase|PF10397:Adenylosuccinate lyase C-terminus	-	78.563	60.708	39.0515	14.7211	27.4234	24.7226
FOXG_05827	89.4533	235.619	-1.39434	0.000901944	0.0112969	protein_coding	- && F1DBB4.1 RecName: Full=Abhydrolase domain-containing protein mpaH; AltName: Full=Mycophenolic acid synthesis protein H && PF12697:Alpha/beta hydrolase family	-	4.95945	4.39516	2.76635	14.2552	8.4421	9.22918
FOXG_06347	3429.44	6069.02	-0.823372	0.000906943	0.0113482	protein_coding	- && Q01373.1 RecName: Full=Peroxisomal hydratase-dehydrogenase-epimerase; Short=HDE; AltName: Full=Multifunctional beta-oxidation protein; Short=MFP; Includes: RecName: Full=2-enoyl-CoA hydratase; Includes: RecName: Full=(3R)-3-hydroxyacyl-CoA dehydrogenase && PF00106:short chain dehydrogenase|PF01575:MaoC like domain	adh_short	81.5584	81.5464	64.6472	127.365	144.377	131.307
FOXG_07455	1005.61	212.413	2.24332	0.000917597	0.01147	protein_coding	- && - && PF07690:Major Facilitator Superfamily	MFS_1	44.308	70.8101	12.6985	13.9304	4.90554	8.16254
FOXG_08995	25.6629	2.40008	3.43317	0.000927558	0.0115828	protein_coding	- && - && PF00583:Acetyltransferase (GNAT) family	Acetyltransf_1	1.40283	1.79159	4.04207	0	0.310945	0.365834
FOXG_10001	15874	1589.17	3.32037	0.000928482	0.0115828	protein_coding	- && P43549.1 RecName: Full=Uncharacterized membrane protein YFL054C && PF00230:Major intrinsic protein	-	157.443	262.914	1887.88	28.1989	30.7863	172.096
FOXG_02886	151.021	64.6522	1.22367	0.000936206	0.0116675	protein_coding	- && - && -	-	13.4012	14.8881	11.2624	7.26575	4.9095	4.75683
FOXG_05218	515.624	224.375	1.19988	0.000940443	0.0117086	protein_coding	- && - && PF15456:Up-regulated During Septation	-	17.9812	10.9395	20.4013	6.35852	7.40997	7.69419
FOXG_02019	22061.9	8355.06	1.40083	0.00094321	0.0117313	protein_coding	- && Q4I7K4.1 RecName: Full=ATP-dependent RNA helicase DED1 && PF00270:DEAD/DEAH box helicase|PF00271:Helicase conserved C-terminal domain	DEAD	336.195	339.757	642.682	119.489	167.656	212.236
FOXG_01417	676.96	1269.32	-0.906692	0.000960659	0.0119365	protein_coding	- && O13868.1 RecName: Full=Transcription elongation factor 1 homolog && PF05129:Transcription elongation factor Elf1 like	-	92.178	96.7364	80.8307	199.202	160.927	145.652
FOXG_03523	2018.57	571.689	1.81987	0.000963151	0.0119555	protein_coding	- && P52498.1 RecName: Full=Ras-related protein RSR1; Flags: Precursor && PF00071:Ras family	Ras	101.945	126.419	359.556	57.0421	45.6061	63.8591
FOXG_03324	592.221	1237.17	-1.06195	0.000968953	0.0120113	protein_coding	- && O88763.1 RecName: Full=Phosphatidylinositol 3-kinase catalytic subunit type 3; Short=PI3-kinase type 3; Short=PI3K type 3; Short=PtdIns-3-kinase type 3; AltName: Full=Phosphoinositide-3-kinase class 3 && PF00792:Phosphoinositide 3-kinase C2|PF00613:Phosphoinositide 3-kinase family, accessory domain (PIK domain)|PF00454:Phosphatidylinositol 3- and 4-kinase	PI3Ka	15.5783	16.2834	9.81184	27.0413	30.4369	29.5791
FOXG_09704	80.3754	293.638	-1.86491	0.00096957	0.0120113	protein_coding	- && - && -	-	4.08142	3.16099	0.927183	10.3582	8.37819	11.1099
FOXG_00378	5024.45	10008.7	-0.994215	0.000971385	0.0120219	protein_coding	- && O74402.1 RecName: Full=Heat shock protein 78, mitochondrial; Flags: Precursor && PF00004:ATPase family associated with various cellular activities (AAA)|PF10431:C-terminal, D2-small domain, of ClpB protein|PF07724:AAA domain (Cdc48 subfamily)	AAA	139.677	128.649	116.657	317.049	250.877	198.963
FOXG_10923	20.3733	0.324342	6.03209	0.00097446	0.012048	protein_coding	- && - && -	-	0.867665	4.00088	0.106063	0	0	0.0791953
FOXG_13657	53.3156	6.14618	3.13494	0.000976992	0.0120673	protein_coding	- && - && -	-	4.74929	4.39086	3.3611	0	0.452479	0.988655
FOXG_00332	136.886	548.408	-1.99989	0.000978233	0.0120707	protein_coding	- && - && -	-	18.1419	18.4865	4.72401	31.6153	70.9547	63.0999
FOXG_13807	1295.55	553.823	1.22582	0.00098543	0.0121458	protein_coding	- && Q9HE11.2 RecName: Full=U3 small nucleolar RNA-associated protein 5; Short=U3 snoRNA-associated protein 5; AltName: Full=U3 protein 5 required for transcription && PF04003:Dip2/Utp12 Family	-	46.9947	37.1528	70.6273	17.8844	23.7126	24.5662
FOXG_01134	200.822	768.662	-1.93522	0.000986266	0.0121458	protein_coding	- && P27526.2 RecName: Full=Deoxyribodipyrimidine photo-lyase; AltName: Full=DNA photolyase; AltName: Full=Photoreactivating enzyme && PF03441:FAD binding domain of DNA photolyase|PF00875:DNA photolyase	-	11.4485	6.53981	2.68268	27.6516	34.6754	16.7927
FOXG_10292	302.907	79.0319	1.9388	0.00099289	0.0122153	protein_coding	- && Q09923.1 RecName: Full=Aldo-keto reductase yakc [NADP(+)] && PF00248:Aldo/keto reductase family	Aldo_ket_red	6.70616	28.2096	13.9429	3.23436	5.38046	4.13297
FOXG_00054	2533.54	948.953	1.41656	0.000995512	0.0122296	protein_coding	- && Q3UUI3.1 RecName: Full=Acyl-coenzyme A thioesterase THEM4; Short=Acyl-CoA thioesterase THEM4; AltName: Full=Carboxyl-terminal modulator protein; AltName: Full=Thioesterase superfamily member 4; Flags: Precursor && PF03061:Thioesterase superfamily	4HBT	134.748	146.389	310.071	65.4442	78.4184	77.5782
FOXG_05649	120.85	278.653	-1.2027	0.000996015	0.0122296	protein_coding	- && - && -	-	6.21744	5.54058	4.26072	12.9618	9.09878	14.8751
FOXG_11557	12.0735	0	6.22672	0.00100024	0.0122638	protein_coding	- && - && -	-	0.148903	0.560492	1.82018	0	0	0
FOXG_11301	4174.11	2280.31	0.872187	0.00100077	0.0122638	protein_coding	- && - && -	-	98.8593	94.9792	126.242	54.0907	56.6752	64.0932
FOXG_10860	5.60445	32.9511	-2.5594	0.00100254	0.0122673	protein_coding	- && Q9LYS2.2 RecName: Full=ABC transporter C family member 10; Short=ABC transporter ABCC.10; Short=AtABCC10; AltName: Full=ATP-energized glutathione S-conjugate pump 14; AltName: Full=Glutathione S-conjugate-transporting ATPase 14; AltName: Full=Multidrug resistance-associated protein 14 && PF00005:ABC transporter	ABC_tran	0.174995	0.0365949	0.0950728	0.751502	0.377111	0.674395
FOXG_05788	45.9581	102.271	-1.15211	0.00100302	0.0122673	protein_coding	- && D4B387.1 RecName: Full=Gamma-glutamyltransferase ARB_02921; AltName: Full=Gamma-glutamyltranspeptidase; Short=Gamma-GT; AltName: Full=Glutathione hydrolase; AltName: Full=Leukotriene-C4 hydrolase; Contains: RecName: Full=Gamma-glutamyltransferase heavy chain; Contains: RecName: Full=Gamma-glutamyltransferase light chain; Flags: Precursor && PF01019:Gamma-glutamyltranspeptidase	-	1.62311	1.89995	1.59695	4.1924	3.62404	3.57724
FOXG_12738	2790.93	917.46	1.60486	0.00100485	0.0122777	protein_coding	- && P04839.2 RecName: Full=Cytochrome b-245 heavy chain; AltName: Full=CGD91-phox; AltName: Full=Cytochrome b(558) subunit beta; Short=Cytochrome b558 subunit beta; AltName: Full=Heme-binding membrane glycoprotein gp91phox; AltName: Full=NADPH oxidase 2; AltName: Full=Neutrophil cytochrome b 91 kDa polypeptide; AltName: Full=Superoxide-generating NADPH oxidase heavy chain subunit; AltName: Full=…	Ferric_reduct	82.2832	89.3877	123.558	53.2605	18.401	25.3889
FOXG_09929	3284.33	1113.05	1.56129	0.00100597	0.0122794	protein_coding	- && - && -	-	390.673	193.939	207.406	77.5671	59.3665	131.48
FOXG_12909	32.8734	267.135	-3.01673	0.00100742	0.0122818	protein_coding	- && Q4WY82.2 RecName: Full=Linoleate 10R-lipoxygenase; AltName: Full=Cyclooxygenase-like fatty acid oxygenase; AltName: Full=Fatty acid oxygenase ppoC; AltName: Full=Linoleate 10R-dioxygenase; Short=10R-DOX; AltName: Full=Psi-producing oxygenase C; Short=AfPpoC && PF00067:Cytochrome P450|PF03098:Animal haem peroxidase	An_peroxidase	0.993277	0.895765	0.0252954	7.83794	3.03415	4.68412
FOXG_12282	133.973	20.5134	2.70813	0.00100859	0.0122818	protein_coding	- && - && -	-	2.26229	4.64487	18.9389	0.900865	1.11686	1.93974
FOXG_15331	119.1	0	9.53576	0.00100913	0.0122818	protein_coding	- && A0A0H4LJX8.1 RecName: Full=Secondary metabolism regulator laeA; AltName: Full=Methyltransferase laeA; AltName: Full=Velvet complex subunit laeA && PF13489:Methyltransferase domain	-	0.129299	0.912565	20.6262	0	0	0
FOXG_05483	296.664	95.5208	1.63443	0.00101058	0.0122876	protein_coding	- && P20271.3 RecName: Full=Homeobox protein ceh-14 && PF00412:LIM domain	LIM	5.10647	8.1565	14.784	2.41511	2.99724	3.61832
FOXG_00612	101.333	272.87	-1.42835	0.00101793	0.0123648	protein_coding	- && P17725.2 RecName: Full=Citrate lyase subunit beta; Short=Citrase beta chain; AltName: Full=Citrate (pro-3S)-lyase subunit beta; AltName: Full=Citryl-CoA lyase subunit && PF03328:HpcH/HpaI aldolase/citrate lyase family	-	6.5429	7.98395	5.97655	27.4557	14.8931	12.8627
novel.622	52.5097	141.482	-1.42706	0.00102021	0.0123805	-	- && - && -	-	1.23202	1.02412	0.778112	3.7459	2.08682	2.34274
FOXG_08249	294.372	70.4261	2.06288	0.00102146	0.0123835	protein_coding	- && B5BP47.1 RecName: Full=Uncharacterized transporter C460.03 && PF07690:Major Facilitator Superfamily	MFS_1	12.4109	20.2848	57.4903	5.72247	7.01006	8.84373
FOXG_09252	652.927	143.283	2.18756	0.00103195	0.0124883	protein_coding	- && - && PF11915:Protein of unknown function (DUF3433)	-	8.65496	7.48649	37.4034	3.46902	3.8659	4.41534
novel.1034	39.0053	129.83	-1.72623	0.00103368	0.0124883	-	- && - && -	-	2.31149	2.62013	0.834826	7.91865	5.66501	5.61013
FOXG_03540	267.745	666.649	-1.31471	0.00103503	0.0124883	protein_coding	- && - && PF04082:Fungal specific transcription factor domain	Fungal_trans	25.6911	24.4934	13.2827	66.6746	46.5274	44.8228
FOXG_11745	50.1314	6.10661	3.02567	0.00103506	0.0124883	protein_coding	- && D4B0M5.1 RecName: Full=Uncharacterized secreted protein ARB_02001; Flags: Precursor && PF09056:Prokaryotic phospholipase A2	-	2.57272	9.78936	3.41836	0.605256	1.21489	0.102097
FOXG_10474	692.832	1288.69	-0.894622	0.0010351	0.0124883	protein_coding	- && Q8BS95.2 RecName: Full=Golgi pH regulator; AltName: Full=Protein GPR89 && PF12537:The Golgi pH Regulator (GPHR) Family N-terminal|PF12430:Abscisic acid G-protein coupled receptor	-	20.2803	21.2876	15.4896	32.3484	36.8926	36.8877
FOXG_11591	68.1707	13.3749	2.34858	0.00104763	0.0126264	protein_coding	- && P65824.1 RecName: Full=Putative hydrolase Mb2248c; Flags: Precursor >P9WHR2.1 RecName: Full=Carboxylesterase A; Flags: Precursor >P9WHR3.1 RecName: Full=Carboxylesterase A; Flags: Precursor && PF08386:TAP-like protein|PF00561:alpha/beta hydrolase fold	Abhydrolase_1	4.0193	3.11943	0.810423	0.640598	0.578625	0.340384
FOXG_07533	26.9845	103.935	-1.93665	0.00104858	0.0126264	protein_coding	- && - && PF11951:Fungal specific transcription factor domain	-	2.60974	2.6861	0.897229	11.0952	7.8454	4.91291
novel.1018	6.53734	50.5408	-2.9229	0.0010525	0.0126615	-	- && - && -	-	0.784586	2.58414	0.239769	15.7685	5.32592	6.80317
FOXG_05836	47.5834	7.12333	2.7281	0.00105393	0.0126665	protein_coding	- && - && -	-	1.75898	0.752392	4.62613	0.494429	0.330812	0.243256
FOXG_08596	1853.12	602.728	1.62039	0.0010573	0.0126947	protein_coding	- && Q86Z98.1 RecName: Full=Kinesin heavy chain && -	-	37.2301	52.7463	89.1308	11.1504	22.0884	25.0158
FOXG_06270	10.2144	41.5056	-2.01673	0.00106114	0.0127224	protein_coding	- && - && -	-	1.41305	1.10812	0.863659	6.73576	3.47142	3.54682
FOXG_00569	11.6918	55.6704	-2.26059	0.00106165	0.0127224	protein_coding	- && - && -	-	0.562924	1.14776	1.37624	8.34014	3.27535	3.08282
FOXG_02230	1191.08	537.161	1.14871	0.00106781	0.012784	protein_coding	- && Q7S302.1 RecName: Full=Ribosome assembly factor mrt4; AltName: Full=mRNA turnover protein 4 && PF00466:Ribosomal protein L10	-	113.044	76.5043	126.209	36.628	53.4964	52.278
FOXG_03194	1014.88	3018.81	-1.57245	0.00107161	0.0128173	protein_coding	- && Q4U3Y2.1 RecName: Full=Hexokinase-1; AltName: Full=Hexokinase I && PF00349:Hexokinase|PF03727:Hexokinase	-	56.542	27.2015	22.9172	121.911	70.6648	124.691
FOXG_00605	384.131	668.049	-0.797871	0.00107396	0.012833	protein_coding	- && Q9P774.2 RecName: Full=Pre-mRNA-splicing factor ATP-dependent RNA helicase prp16 && PF00271:Helicase conserved C-terminal domain|PF04408:Helicase associated domain (HA2)|PF07717:Oligonucleotide/oligosaccharide-binding (OB)-fold|PF00270:DEAD/DEAH box helicase	HA2	9.43855	8.32551	7.80745	15.3782	14.4979	14.5958
FOXG_03574	1183.12	465.803	1.3443	0.00108031	0.0128887	protein_coding	- && Q9Y7Y3.1 RecName: Full=Uncharacterized RNA-binding protein C365.04c && PF00076:RNA recognition motif. (a.k.a. RRM, RBD, or RNP domain)	RRM_1	45.6352	49.526	98.8875	24.3282	27.1743	24.8961
FOXG_09666	814.941	318.844	1.35438	0.00108069	0.0128887	protein_coding	- && - && PF03747:ADP-ribosylglycohydrolase	-	53.0008	71.0096	34.4636	25.6393	15.1712	21.1921
FOXG_04455	29.0204	3.77747	2.94044	0.00108307	0.0129047	protein_coding	- && - && PF06985:Heterokaryon incompatibility protein (HET)	-	0.879879	2.16554	2.48207	0.0523186	0.420064	0.247108
FOXG_10777	7.0184	40.1755	-2.49193	0.00109272	0.0130073	protein_coding	- && - && -	-	2.75955	1.88861	0.306661	11.2474	10.7042	6.41138
FOXG_12176	665.603	1433.17	-1.10682	0.00109495	0.0130116	protein_coding	- && - && PF04828:Glutathione-dependent formaldehyde-activating enzyme	-	35.8643	31.301	38.7927	101.84	59.2891	67.0187
FOXG_09771	17.3934	0	6.75463	0.00109833	0.0130116	protein_coding	- && - && PF05141:Pyoverdine/dityrosine biosynthesis protein	-	0.352365	0.0828972	3.87658	0	0	0
FOXG_00135	4053.6	924.81	2.13186	0.00109871	0.0130116	protein_coding	- && Q4WC60.2 RecName: Full=Probable beta-glucosidase btgE; AltName: Full=Beta-D-glucoside glucohydrolase btgE; AltName: Full=Cellobiase btgE; AltName: Full=Gentiobiase btgE; Flags: Precursor >B0Y9Q9.2 RecName: Full=Probable beta-glucosidase btgE; AltName: Full=Beta-D-glucoside glucohydrolase btgE; AltName: Full=Cellobiase btgE; AltName: Full=Gentiobiase btgE; Flags: Precursor && -	-	34.6354	86.8665	233.165	26.3644	28.7272	25.824
FOXG_05595	0	13.7127	-6.06275	0.00109874	0.0130116	protein_coding	- && - && -	-	0	0	0	4.19148	0.539314	0.634517
novel.795	0	17.605	-6.42249	0.00109882	0.0130116	-	- && - && -	-	0	0	0	3.66133	0.133621	0.471626
FOXG_11698	165.822	20.8832	2.98605	0.00109934	0.0130116	protein_coding	- && A2R5N0.1 RecName: Full=Probable endo-beta-1,4-glucanase D; Short=Endoglucanase D; AltName: Full=Carboxymethylcellulase D; AltName: Full=Cellulase D; Flags: Precursor && PF03443:Glycosyl hydrolase family 61	-	1.74066	4.30741	24.0361	0.996685	1.85054	0.941495
novel.36	9.38548	40.5316	-2.12016	0.00110691	0.0130888	-	- && - && -	-	0.939905	1.47414	1.72341	9.08178	4.49656	4.28945
FOXG_08098	1359.43	679.287	1.00069	0.00110943	0.013096	protein_coding	- && P36080.1 RecName: Full=Ribosomal RNA-processing protein 14; AltName: Full=Ribosome biogenesis protein RRP14 && PF15459:60S ribosome biogenesis protein Rrp14|PF04935:Surfeit locus protein 6	-	46.7053	51.9678	61.8631	21.4737	32.3922	26.3516
FOXG_16934	35.8855	94.5666	-1.39922	0.00110962	0.013096	protein_coding	- && P19807.1 RecName: Full=Choline transport protein && PF13520:Amino acid permease	-	1.35251	1.56016	1.49331	5.22741	3.31704	3.06631
FOXG_01743	32.2368	81.5672	-1.33812	0.00111087	0.0130983	protein_coding	- && - && -	-	3.70418	4.69239	4.52799	9.25071	10.0579	13.3938
FOXG_03633	486.191	89.2703	2.44471	0.00111929	0.0131852	protein_coding	- && - && -	-	9.05667	16.7704	74.1034	5.64578	5.8362	6.86644
FOXG_01064	1258.81	710.428	0.825119	0.00112218	0.0132068	protein_coding	- && P53914.1 RecName: Full=RNA cytidine acetyltransferase; AltName: Full=18S rRNA cytosine acetyltransferase; AltName: Full=Killer toxin-resistance protein 33; AltName: Full=Ribosomal RNA cytidine acetyltransferase 1 && PF08351:Domain of unknown function (DUF1726)|PF13718:GNAT acetyltransferase 2|PF13725:Possible tRNA binding domain|PF05127:Helicase	-	27.5358	21.8819	27.2081	13.4265	15.2874	14.531
FOXG_11364	191.567	418.455	-1.12718	0.00113117	0.0132914	protein_coding	- && - && PF12813:XPG domain containing	-	9.56971	5.37301	6.73373	16.6596	14.5051	16.1848
FOXG_09276	53.6244	222.797	-2.04898	0.0011315	0.0132914	protein_coding	- && Q9VBN7.2 RecName: Full=S-adenosylmethionine mitochondrial carrier protein homolog && PF00153:Mitochondrial carrier protein	Mito_carr	4.74745	5.2923	0.982093	18.5181	15.8087	11.4663
novel.556	22.1138	220.258	-3.30912	0.00113285	0.0132947	-	- && Q10086.3 RecName: Full=Uncharacterized transcriptional regulatory protein C11D3.07c && PF04082:Fungal specific transcription factor domain|PF00172:Fungal Zn(2)-Cys(6) binuclear cluster domain	Zn_clus	0.668413	0.555001	0	3.13047	6.84791	2.20708
FOXG_11811	0	9.02171	-5.45589	0.00113546	0.0133078	protein_coding	- && - && -	-	0	0	0	1.10251	1.00591	1.18348
FOXG_13054	1124.28	202.412	2.47322	0.00113609	0.0133078	protein_coding	- && - && PF13419:Haloacid dehalogenase-like hydrolase	-	18.4945	50.8456	172.453	20.44	10.257	12.8349
FOXG_13672	61.5894	206.117	-1.73779	0.00113727	0.0133091	protein_coding	- && - && -	-	1.67304	1.3278	0.492801	5.00162	3.58104	3.1093
FOXG_11313	1618.14	510.891	1.6632	0.00114499	0.0133869	protein_coding	- && - && -	-	49.953	69.8328	123.497	14.0413	31.7072	31.0625
novel.402	72.8341	5.59298	3.69292	0.00115524	0.0134941	-	- && - && -	-	9.78653	11.0514	29.3095	3.40422	0	0.446628
FOXG_14811	289.709	1062.52	-1.87358	0.0011568	0.0134996	protein_coding	- && - && PF00170:bZIP transcription factor	bZIP_1	34.5275	32.8392	7.8996	79.712	110.296	86.0334
FOXG_05079	5.00724	30.6228	-2.58758	0.00115978	0.0135126	protein_coding	- && - && -	-	0.358755	0.337602	0.146181	1.24792	1.06689	2.8379
FOXG_07621	1138.8	543.769	1.06587	0.00116008	0.0135126	protein_coding	- && Q9UU99.1 RecName: Full=CRAL-TRIO domain-containing protein C23B6.04c && PF03765:CRAL/TRIO, N-terminal domain|PF00650:CRAL/TRIO domain	CRAL_TRIO_N	38.8945	46.4145	65.2303	26.7973	23.4323	21.6519
novel.468	471.465	114.724	2.03798	0.001162	0.0135223	-	- && - && -	-	6.18783	10.6085	30.3864	4.7007	3.14514	3.63542
FOXG_08297	2050.84	811.355	1.33774	0.00117072	0.0136012	protein_coding	- && Q9US36.1 RecName: Full=Zinc finger protein klf1; AltName: Full=Krueppel-like zinc finger transcription factor 1 && PF04082:Fungal specific transcription factor domain	Fungal_trans	24.7268	54.2212	54.9229	19.4723	15.4939	17.996
FOXG_10549	1683.89	499.558	1.75272	0.00117096	0.0136012	protein_coding	- && - && -	-	39.2991	44.3914	79.9528	27.2014	9.24285	12.1037
FOXG_13422	11.7331	54.0655	-2.18648	0.00117239	0.0136052	protein_coding	- && P79081.1 RecName: Full=N-acetyltransferase ats1 && PF00583:Acetyltransferase (GNAT) family	Acetyltransf_1	2.61023	1.42208	0.503801	7.00883	5.11578	8.77748
FOXG_09222	942.825	1612.17	-0.77423	0.00118629	0.0137536	protein_coding	- && - && PF00172:Fungal Zn(2)-Cys(6) binuclear cluster domain	Zn_clus	30.1191	33.4185	37.2354	59.1002	54.2461	58.9685
novel.838	55.2973	3.67617	3.89907	0.00119094	0.0137948	-	- && - && -	-	0.789378	0.265298	7.71948	0.217923	0.262454	0.102928
FOXG_01669	3361.84	1448.02	1.21507	0.00119686	0.0138505	protein_coding	- && Q9VA73.1 RecName: Full=Calcium-binding mitochondrial carrier protein Aralar1 && PF13499:EF-hand domain pair|PF00153:Mitochondrial carrier protein	Mito_carr	49.3945	62.5863	94.7909	23.6186	33.8436	31.5989
FOXG_12717	20.8509	0.825044	4.61132	0.00120386	0.0139097	protein_coding	- && - && -	-	0.602084	2.83292	8.34119	0.310272	0.155698	0
FOXG_06114	255.349	462.716	-0.856719	0.0012042	0.0139097	protein_coding	- && - && PF10259:Rogdi leucine zipper containing protein	-	11.7751	15.0127	12.2049	22.902	23.7848	23.9716
novel.1089	105.052	11.0428	3.2521	0.00121943	0.0140725	-	- && - && -	-	4.49103	5.79027	0.172908	0.464695	0.246906	0.387321
FOXG_05625	1.85578	20.6362	-3.47353	0.00122734	0.0141508	protein_coding	- && O88563.1 RecName: Full=Canalicular multispecific organic anion transporter 2; AltName: Full=ATP-binding cassette sub-family C member 3; AltName: Full=MRP-like protein 2; Short=MLP-2; AltName: Full=Multidrug resistance-associated protein 3 && PF00664:ABC transporter transmembrane region|PF00005:ABC transporter	ABC_membrane	0.0856397	0	0.0261715	0.397195	0.298974	0.547168
FOXG_10676	87.3595	7.44866	3.54704	0.00122983	0.0141663	protein_coding	- && - && PF02958:Ecdysteroid kinase	-	0.325987	2.39278	13.3095	0.554371	0.455218	0.35705
FOXG_07880	5844.88	2278.92	1.35882	0.00123822	0.0142499	protein_coding	- && P14682.1 RecName: Full=Ubiquitin-conjugating enzyme E2-34 kDa; AltName: Full=Cell division control protein 34; AltName: Full=E2 ubiquitin-conjugating enzyme 3; AltName: Full=E3 ubiquitin ligase complex SCF subunit CDC34; AltName: Full=Ubiquitin carrier protein; AltName: Full=Ubiquitin-protein ligase && PF00179:Ubiquitin-conjugating enzyme	UQ_con	192.123	227.957	396.903	88.6913	89.8986	139.951
FOXG_05564	1459.15	4930.8	-1.75642	0.00123959	0.0142525	protein_coding	- && P84285.1 RecName: Full=Sterol O-acyltransferase 2; AltName: Full=ASAT; AltName: Full=Sterol-ester synthase && PF03062:MBOAT, membrane-bound O-acyltransferase family	MBOAT	58.1058	53.3447	15.1935	116.509	142.293	169.156
FOXG_14973	0.355349	15.3261	-5.26285	0.0012422	0.014262	protein_coding	- && - && PF12855:Life-span regulatory factor	-	0.142468	0	0	3.41395	2.21052	0.520147
novel.1266	32.053	8.24533	1.96793	0.00124271	0.014262	-	- && - && -	-	2.39132	4.0915	3.32176	0.756197	0.674608	1.09133
FOXG_02761	37.7853	92.1946	-1.28383	0.00124971	0.0143292	protein_coding	- && P42327.1 RecName: Full=Alcohol dehydrogenase; Short=ADH && PF00107:Zinc-binding dehydrogenase|PF08240:Alcohol dehydrogenase GroES-like domain	ADH_zinc_N	2.99307	2.12809	1.95132	6.52958	5.26321	5.46379
FOXG_02852	9.7726	0	5.93591	0.0012588	0.0144202	protein_coding	- && P11883.3 RecName: Full=Aldehyde dehydrogenase, dimeric NADP-preferring; AltName: Full=Aldehyde dehydrogenase family 3 member A1; AltName: Full=HTC-ALDH; AltName: Full=Tumor-associated aldehyde dehydrogenase && PF00171:Aldehyde dehydrogenase family	Aldedh	0.443844	0.668279	0.108511	0	0	0
FOXG_11845	130.52	412.485	-1.65744	0.00126315	0.0144567	protein_coding	- && P36619.2 RecName: Full=Leptomycin B resistance protein pmd1 && PF00005:ABC transporter|PF00664:ABC transporter transmembrane region	ABC_membrane	2.61549	2.6442	1.23134	6.50241	3.96218	10.0491
FOXG_00919	3061.58	1600.89	0.935343	0.00126542	0.0144694	protein_coding	- && Q9USH7.1 RecName: Full=Syntaxin-like protein psy1 && PF00804:Syntaxin|PF05739:SNARE domain	SNARE	117.273	103.546	146.061	65.9314	54.2773	71.632
FOXG_15619	13.0896	51.0333	-1.95483	0.00127461	0.0145611	protein_coding	- && - && -	-	2.88499	3.61984	2.35107	6.13272	15.6671	12.7274
FOXG_08076	2493.27	1093.7	1.18853	0.00127811	0.0145847	protein_coding	- && Q12151.1 RecName: Full=Sterol uptake control protein 2; AltName: Full=Mannoprotein regulation by oxygen protein 4 && PF00172:Fungal Zn(2)-Cys(6) binuclear cluster domain	Zn_clus	54.491	71.0073	97.0455	40.8709	30.7825	25.9682
FOXG_11004	18889.9	3270.76	2.52991	0.00127901	0.0145847	protein_coding	- && Q9URW6.1 RecName: Full=SH3 domain-containing protein PJ696.02 && PF04366:Las17-binding protein actin regulator	-	221.676	194.703	1393.21	59.4952	125.944	127.887
FOXG_02317	833.163	434.85	0.9378	0.00128436	0.0146323	protein_coding	- && Q4I830.1 RecName: Full=ATP-dependent RNA helicase DRS1 && PF00270:DEAD/DEAH box helicase|PF00271:Helicase conserved C-terminal domain	DEAD	21.6093	18.9601	25.316	9.51405	12.8185	12.0548
FOXG_07954	46.5155	109.031	-1.22644	0.00128988	0.0146818	protein_coding	- && P15325.2 RecName: Full=Quinate permease; AltName: Full=Quinate transporter && PF00083:Sugar (and other) transporter	Sugar_tr	2.16916	1.91879	1.59095	4.12481	5.38503	3.80138
FOXG_03106	19120.4	35465	-0.891295	0.00129116	0.014683	protein_coding	- && - && PF06687:SUR7/PalI family	-	1014.83	748.522	878.92	1827.07	1682.63	1391.25
FOXG_12334	18.7891	0.324342	5.90293	0.0012952	0.0147155	protein_coding	- && Q7FAE1.1 RecName: Full=Momilactone A synthase; Short=OsMAS && PF00106:short chain dehydrogenase	adh_short	0.169705	0.479097	3.83778	0	0	0.0774484
FOXG_13201	50.8368	139.999	-1.46775	0.00129708	0.0147235	protein_coding	- && O34714.1 RecName: Full=Oxalate decarboxylase OxdC && PF00190:Cupin	-	1.32983	2.0857	2.92604	7.19565	5.77736	4.49101
FOXG_03769	6862.75	12589.5	-0.875326	0.00129935	0.0147359	protein_coding	- && Q0GYU4.1 RecName: Full=Glycerol 2-dehydrogenase (NADP(+)) && PF00248:Aldo/keto reductase family	Aldo_ket_red	370.812	394.028	345.795	542.065	768.527	726.828
FOXG_05712	2312.52	1037.27	1.15654	0.00130588	0.0147964	protein_coding	- && P20486.1 RecName: Full=Cyclin-dependent kinases regulatory subunit; AltName: Full=Cell division control protein CKS1 && -	-	66.327	84.9314	119.532	32.229	46.5816	42.651
FOXG_04451	16.743	92.7372	-2.46672	0.00130899	0.0148054	protein_coding	- && P34211.3 RecName: Full=Putative hydrolase YuaR; Flags: Precursor && PF00561:alpha/beta hydrolase fold|PF08386:TAP-like protein	Abhydrolase_1	0.902948	0.579347	0.451539	7.39219	1.78309	1.53593
FOXG_04966	4.25941	27.7616	-2.67855	0.00130905	0.0148054	protein_coding	- && - && PF05368:NmrA-like family	NmrA	0.538531	0.289587	0.0940428	2.97344	1.4921	1.54484
FOXG_13645	42.3279	293.623	-2.79277	0.00133005	0.0150294	protein_coding	- && O94343.1 RecName: Full=Uncharacterized MFS-type transporter C1271.10c && PF07690:Major Facilitator Superfamily	MFS_1	2.6862	1.20731	0.882162	26.0017	3.5769	3.54962
FOXG_00509	1326.89	443.094	1.58201	0.00134167	0.0151469	protein_coding	- && - && -	-	28.3085	23.0001	64.2164	15.4013	9.96068	13.2156
FOXG_16496	320.529	174.358	0.878329	0.00134434	0.0151634	protein_coding	- && Q10494.1 RecName: Full=Uncharacterized oxidoreductase C26F1.07 && PF00248:Aldo/keto reductase family	Aldo_ket_red	22.9421	19.5796	19.6227	10.5446	12.5069	10.7531
novel.1047	38.7451	1.42705	4.75827	0.00135145	0.0152246	-	- && - && PF07690:Major Facilitator Superfamily	MFS_1	1.74144	5.76844	0.0851495	0	0.21616	0.0635794
FOXG_06134	1246.71	697.783	0.836769	0.00135221	0.0152246	protein_coding	- && C7Z527.1 RecName: Full=Lipoyl synthase, mitochondrial; AltName: Full=Lipoate synthase; Short=LS; Short=Lip-syn; AltName: Full=Lipoic acid synthase; Flags: Precursor && PF04055:Radical SAM superfamily|PF16881:N-terminal domain of lipoyl synthase of Radical_SAM family	Radical_SAM	53.0502	49.7071	57.6929	32.2404	32.3926	25.1706
FOXG_14999	34.5076	105.777	-1.60826	0.00135541	0.0152353	protein_coding	- && - && -	-	5.03561	3.35658	1.79536	12.2452	8.54567	10.4372
FOXG_01095	255.861	47.1666	2.43994	0.00135561	0.0152353	protein_coding	- && - && PF10601:LITAF-like zinc ribbon domain	-	8.68039	9.06202	31.0866	3.82674	0.841773	4.33286
FOXG_13376	18.9838	85.1341	-2.15721	0.00136133	0.0152858	protein_coding	- && Q9RKB5.1 RecName: Full=Baeyer-Villiger monooxygenase; Short=BVMO && PF13738:Pyridine nucleotide-disulphide oxidoreductase	-	0.820287	0.807009	0.364625	5.24556	1.47523	2.2121
FOXG_02007	95.286	233.584	-1.29531	0.00136692	0.0153349	protein_coding	- && O14028.1 RecName: Full=Probable mitochondrial N(5)-glutamine methyltransferase mtq1 && -	-	9.83574	6.87312	9.40428	29.4333	16.092	18.4883
FOXG_10007	88.4176	15.1363	2.54051	0.00136883	0.0153424	protein_coding	- && - && PF04140:Isoprenylcysteine carboxyl methyltransferase (ICMT) family	ICMT	3.39089	6.17604	17.6497	0.845529	2.71548	1.09823
FOXG_00148	28.1945	128.517	-2.17918	0.00137182	0.0153432	protein_coding	- && - && -	-	3.77671	2.36935	0.512961	7.39576	10.5478	12.4098
FOXG_01007	230.23	570.722	-1.3121	0.00137213	0.0153432	protein_coding	- && - && PF04828:Glutathione-dependent formaldehyde-activating enzyme	-	8.3847	8.63469	17.1469	32.0398	27.001	25.6546
FOXG_05182	74127.5	19386.9	1.93492	0.00137258	0.0153432	protein_coding	- && Q9C2U9.1 RecName: Full=Glutamine synthetase; Short=GS; AltName: Full=Glutamate--ammonia ligase && PF03951:Glutamine synthetase, beta-Grasp domain|PF00120:Glutamine synthetase, catalytic domain	-	2022.38	2763.62	9209.86	1148.44	1130.37	1381.6
FOXG_10664	58.1435	11.6214	2.32811	0.00138115	0.0154251	protein_coding	- && E9JFX9.1 RecName: Full=Dimethyl-sulfide monooxygenase; AltName: Full=Dimethylsulfide monooxygenase large subunit && PF00296:Luciferase-like monooxygenase	-	1.09451	2.9108	3.7811	0.220709	0.55377	0.781829
FOXG_12645	216.15	402.157	-0.897132	0.00138895	0.0154958	protein_coding	- && O60032.1 RecName: Full=Conidiophore development protein hymA && PF08569:Mo25-like	-	8.84679	8.07031	10.5384	15.3169	17.4734	18.292
FOXG_13292	7.41087	48.6354	-2.69647	0.00138996	0.0154958	protein_coding	- && Q08632.1 RecName: Full=Short-chain type dehydrogenase/reductase && PF00106:short chain dehydrogenase	adh_short	0.840968	0.879314	0.228444	8.08969	1.88476	2.81448
FOXG_03514	2125.41	992.202	1.09886	0.00139175	0.0155018	protein_coding	- && Q9D2V8.1 RecName: Full=Major facilitator superfamily domain-containing protein 10; AltName: Full=Tetracycline transporter-like protein && PF07690:Major Facilitator Superfamily	MFS_1	76.3276	81.2196	130.848	39.3215	46.4588	48.8507
FOXG_04182	3277.45	753.221	2.1212	0.00139586	0.0155241	protein_coding	- && Q99385.1 RecName: Full=Vacuolar calcium ion transporter; AltName: Full=High copy number undoes manganese protein 1; AltName: Full=Manganese resistance 1 protein; AltName: Full=Vacuolar Ca(2+)/H(+) exchanger && PF01699:Sodium/calcium exchanger protein	Na_Ca_ex	102.964	65.4461	303.585	58.1502	27.1556	23.1679
FOXG_11424	137.929	378.972	-1.45595	0.00139631	0.0155241	protein_coding	- && - && PF05721:Phytanoyl-CoA dioxygenase (PhyH)	PhyH	14.6075	8.38521	5.35687	28.1724	22.7215	26.9991
FOXG_00467	12061.9	4027.4	1.58249	0.00139748	0.0155241	protein_coding	- && - && -	-	172.13	143.929	362.224	100.788	49.5765	76.111
novel.857	848.832	211.426	2.00511	0.00140118	0.0155513	-	- && - && -	-	63.9457	55.4557	213.385	16.4766	32.2078	34.2057
FOXG_12330	7.76889	0	5.59796	0.00140645	0.015596	protein_coding	- && Q12535.1 RecName: Full=Pectinesterase; Short=PE; AltName: Full=Pectin methylesterase; Flags: Precursor && PF01095:Pectinesterase	-	0.489574	0.526523	0.512961	0	0	0
FOXG_03597	1051.7	1949.43	-0.889927	0.00140888	0.0155987	protein_coding	- && Q40153.1 RecName: Full=LEC14B protein && PF00400:WD domain, G-beta repeat	WD40	42.8955	54.9034	38.2728	90.9447	78.3978	82.879
FOXG_07955	95.8053	205.596	-1.09906	0.0014092	0.0155987	protein_coding	- && - && PF10022:Uncharacterized protein conserved in bacteria (DUF2264)	-	2.6023	3.44007	2.31005	6.96863	5.69602	5.25942
FOXG_08127	544.486	988.194	-0.859264	0.00141367	0.0156344	protein_coding	- && Q12342.1 RecName: Full=Protein LDB17; AltName: Full=Low dye-binding protein 17 && PF09431:Protein of unknown function (DUF2013)	-	19.3692	18.7785	14.6611	35.0597	30.962	29.8216
FOXG_04705	12.6193	0	6.30377	0.00142166	0.0157088	protein_coding	- && - && PF07287:Protein of unknown function (DUF1446)	-	0.256851	1.00136	0.0448535	0	0	0
FOXG_04304	8582.39	1566.43	2.45383	0.0014261	0.0157439	protein_coding	- && P76097.1 RecName: Full=Uncharacterized protein YdcJ && PF07063:Domain of unknown function (DUF1338)	-	181.274	148.271	789.035	121.794	30.7922	51.5728
FOXG_08650	72.3643	268.003	-1.8841	0.001428	0.0157509	protein_coding	- && - && -	-	6.75723	8.75369	2.36001	12.8209	23.4878	29.8768
FOXG_04163	23849	7191.1	1.72962	0.00144228	0.0158841	protein_coding	- && O13395.2 RecName: Full=Chitin synthase 6; AltName: Full=Chitin-UDP acetyl-glucosaminyl transferase 6; AltName: Full=Class-V chitin synthase 6 && -	-	162.099	136.156	440.414	96.9027	57.8056	68.0198
FOXG_11187	1076.5	2875.93	-1.41727	0.00144262	0.0158841	protein_coding	- && P41909.2 RecName: Full=Peroxisomal long-chain fatty acid import protein 2; AltName: Full=Peroxisomal ABC transporter 1 && PF06472:ABC transporter transmembrane region 2|PF00005:ABC transporter	ABC_tran	37.3092	34.8148	14.089	79.216	80.7391	70.3671
FOXG_03231	160.271	497.349	-1.63207	0.00144612	0.0159086	protein_coding	- && P78871.2 RecName: Full=Zinc finger protein rst2 && -	-	6.50433	6.31827	2.94953	25.031	10.6346	13.2779
FOXG_01104	7.169	57.5221	-2.97763	0.00146017	0.016049	protein_coding	- && - && -	-	0.73436	1.38212	0	9.08251	4.06937	3.83017
FOXG_08915	14.276	111.818	-2.95766	0.00146215	0.0160566	protein_coding	- && P80402.2 RecName: Full=2,3-dihydroxybenzoate decarboxylase; Short=2,3-DHBA decarboxylase; Short=DHBD; AltName: Full=o-pyrocatechuate decarboxylase && PF04909:Amidohydrolase	Amidohydro_2	1.62704	0.793908	0	7.35985	5.00224	6.6003
FOXG_11363	454.58	794.05	-0.804406	0.00147444	0.0161773	protein_coding	- && O13833.2 RecName: Full=Terminal uridylyltransferase cid1; Short=TUTase cid1; AltName: Full=Caffeine-induced death protein 1; AltName: Full=Poly(A) polymerase cid1; Short=PAP; AltName: Full=Poly(U) polymerase cid1; Short=PUP && PF03828:Cid1 family poly A polymerase	-	12.4102	9.89819	9.95929	18.3476	19.138	18.8788
FOXG_00295	185.483	407.026	-1.1323	0.0014791	0.0162142	protein_coding	- && Q3SZ19.1 RecName: Full=26S proteasome non-ATPase regulatory subunit 9; AltName: Full=26S proteasome regulatory subunit p27 && -	-	12.7528	15.2553	9.6	34.0847	26.215	22.2278
FOXG_06938	9.77738	50.6588	-2.35004	0.00148342	0.0162473	protein_coding	- && - && -	-	3.14726	2.36935	0.25648	10.8666	9.27816	9.76694
FOXG_14891	198.519	529.385	-1.41344	0.0014851	0.0162514	protein_coding	- && - && -	-	17.5608	14.7717	7.71034	47.2057	30.5279	29.0475
FOXG_03978	0.789728	14.3146	-4.24796	0.00148689	0.0162567	protein_coding	- && - && -	-	0.0312736	0	0.0382288	0.507661	0.26688	0.485259
FOXG_13669	134.81	18.543	2.86354	0.00148858	0.016261	protein_coding	- && - && PF14357:Domain of unknown function (DUF4404)	-	1.90219	3.93807	18.2143	0.441115	1.13137	1.73621
FOXG_01927	7124.94	11706.9	-0.716429	0.00149407	0.0163067	protein_coding	- && Q8ISP0.1 RecName: Full=40S ribosomal protein S18 && PF00416:Ribosomal protein S13/S18	-	576.781	496.919	551.935	841.435	957.95	871.672
FOXG_04383	2308.45	4402.79	-0.931282	0.00149642	0.0163169	protein_coding	- && Q876Q0.1 RecName: Full=Ubiquitination network signaling protein acrB; AltName: Full=Acriflavine resistance protein B && -	-	50.6178	44.298	32.29	79.0115	77.8847	85.7175
FOXG_10369	104.803	440.404	-2.07011	0.00149762	0.0163169	protein_coding	- && O74923.1 RecName: Full=Uncharacterized transporter C757.13 && PF07690:Major Facilitator Superfamily	MFS_1	5.90111	4.31913	2.67167	35.3434	10.1734	8.65779
FOXG_05525	437.315	1170.51	-1.41979	0.00150293	0.0163604	protein_coding	- && - && PF13515:Fusaric acid resistance protein-like	-	25.54	18.3518	11.1539	67.0408	42.6117	37.6819
FOXG_09457	6947.76	2117.16	1.71435	0.00151153	0.0164397	protein_coding	- && P47139.2 RecName: Full=Uncharacterized protein YJR098C && -	-	128.884	93.0042	341.478	58.0434	51.1674	62.4615
FOXG_02924	4953.83	1894.84	1.38636	0.00152735	0.0165973	protein_coding	- && P15937.2 RecName: Full=Acetyl-CoA hydrolase; AltName: Full=Acetate utilization protein; AltName: Full=Acetyl-CoA deacylase; Short=Acetyl-CoA acylase && PF02550:Acetyl-CoA hydrolase/transferase N-terminal domain|PF13336:Acetyl-CoA hydrolase/transferase C-terminal domain	-	108.71	152.254	284.376	76.0496	65.7031	66.8398
FOXG_10629	1259.65	488.318	1.36672	0.00153926	0.0167121	protein_coding	- && - && -	-	55.8885	43.9251	83.6264	33.0812	16.5403	21.4911
FOXG_08449	651.444	327.545	0.991212	0.00154088	0.0167152	protein_coding	- && - && -	-	24.2972	26.5761	38.3909	14.6414	14.9966	15.2439
FOXG_12682	2794.61	1293.7	1.11111	0.00155058	0.0168058	protein_coding	- && - && PF10937:Protein of unknown function (DUF2638)	-	171.185	217.478	265.818	72.9494	117.761	112.267
FOXG_03278	147.308	367.216	-1.31608	0.0015536	0.016824	protein_coding	- && A2Q879.1 RecName: Full=Cytoplasmic tRNA 2-thiolation protein 1; AltName: Full=Cytoplasmic tRNA adenylyltransferase 1 && PF16503:Zinc-ribbon|PF01171:PP-loop family	-	9.92076	6.67534	4.71261	22.3306	15.353	15.4359
FOXG_04002	542.181	1576.89	-1.53977	0.00156504	0.0169331	protein_coding	- && O00093.2 RecName: Full=3-phytase B; AltName: Full=3 phytase B; AltName: Full=Myo-inositol hexakisphosphate phosphohydrolase B; AltName: Full=Myo-inositol-hexaphosphate 3-phosphohydrolase B; Flags: Precursor && PF00328:Histidine phosphatase superfamily (branch 2)	Acid_phosphat_A	33.72	24.6456	13.8942	103.529	50.7396	55.8925
FOXG_13954	35750.9	8549.02	2.06413	0.00156699	0.0169395	protein_coding	- && Q59VM4.1 RecName: Full=Transcriptional regulator RPN4 && -	-	525.253	485.291	2374.32	280.873	258.921	269.62
FOXG_09769	30.7984	1.47373	4.388	0.00157019	0.0169595	protein_coding	- && Q870L2.1 RecName: Full=Siderophore iron transporter mirB; AltName: Full=Major facilitator iron-regulated transporter B; AltName: Full=Triacetylfusarinine C permease && PF07690:Major Facilitator Superfamily	MFS_1	0.360623	0.0754134	3.0368	0.0619467	0.0310855	0.0731457
FOXG_11060	233.269	544.757	-1.22204	0.00157787	0.0170276	protein_coding	- && O13629.1 RecName: Full=Putative lipoate-protein ligase A && -	-	15.752	13.5201	8.60492	22.1224	35.0495	31.2829
FOXG_08962	26.7342	0.324342	6.42086	0.00158091	0.0170457	protein_coding	- && P36029.1 RecName: Full=Polyamine transporter TPO5 && PF13520:Amino acid permease	-	2.91975	0.566963	0	0	0	0.0423011
FOXG_07028	12.4734	0	6.27278	0.00158782	0.0171053	protein_coding	- && P52890.1 RecName: Full=Transcription factor atf1; AltName: Full=Protein sss1; AltName: Full=Transcription factor mts1 && PF00170:bZIP transcription factor	bZIP_1	0.183904	0.34612	2.69764	0	0	0
FOXG_00753	14.9501	56.789	-1.92133	0.00158919	0.0171053	protein_coding	- && - && -	-	1.84992	0.994766	0.861461	6.74132	4.44214	2.89456
FOXG_11440	117.002	221.869	-0.920652	0.00159864	0.0171923	protein_coding	- && Q5A4F3.1 RecName: Full=Adhesion and hyphal regulator 1; AltName: Full=Zinc finger transcription factor 37 && PF00172:Fungal Zn(2)-Cys(6) binuclear cluster domain	Zn_clus	3.87448	3.89749	3.22549	6.91939	6.37436	7.56058
FOXG_15634	647.911	1084.12	-0.742788	0.00160255	0.0172195	protein_coding	- && - && PF00172:Fungal Zn(2)-Cys(6) binuclear cluster domain	Zn_clus	57.6997	56.7616	62.3528	93.551	93.9648	108.339
FOXG_17165	35.9242	101.032	-1.48309	0.00160772	0.0172602	protein_coding	- && - && -	-	6.90927	5.25684	2.6955	12.6135	14.826	14.3571
FOXG_00082	2016.4	1022.83	0.978837	0.00161758	0.0173511	protein_coding	- && Q9P6K0.1 RecName: Full=Uncharacterized HTH La-type RNA-binding protein C1527.03 && -	-	44.5358	37.1864	57.8995	26.5898	23.8418	20.3922
FOXG_08810	9300.31	2571.62	1.85453	0.00163013	0.0174701	protein_coding	- && Q8J0P4.2 RecName: Full=Probable glycosidase crf1; AltName: Full=Crh-like protein 1; AltName: Allergen=Asp f 9; Flags: Precursor && PF00722:Glycosyl hydrolases family 16	-	300.553	319.312	1062.74	210.51	130.873	123.873
FOXG_11808	35.0398	82.8351	-1.23568	0.00163189	0.0174701	protein_coding	- && - && PF00172:Fungal Zn(2)-Cys(6) binuclear cluster domain	Zn_clus	3.41924	2.81543	2.19433	6.40942	6.96314	6.55385
FOXG_14557	11.7912	48.5625	-2.02504	0.00163288	0.0174701	protein_coding	- && P54310.2 RecName: Full=Hormone-sensitive lipase; Short=HSL && PF07859:alpha/beta hydrolase fold	Abhydrolase_3	1.2992	0.863009	0.37368	2.30393	3.67591	4.46431
FOXG_10019	8.83761	52.216	-2.57837	0.00163447	0.0174722	protein_coding	- && - && -	-	1.36915	1.10436	2.39092	17.3871	8.49739	2.8564
FOXG_09169	1889.69	453.578	2.05865	0.00164148	0.017532	protein_coding	- && P22189.1 RecName: Full=Calcium-transporting ATPase 3 && PF00122:E1-E2 ATPase|PF00702:haloacid dehalogenase-like hydrolase|PF00689:Cation transporting ATPase, C-terminus	Cation_ATPase_C	18.6066	32.7981	94.5349	13.5343	6.79164	14.7036
FOXG_10354	6909.93	3507.4	0.978202	0.0016468	0.0175654	protein_coding	- && - && -	-	199.345	232.904	307.937	108.015	144.669	123.026
FOXG_07495	6.72113	42.723	-2.64643	0.00164742	0.0175654	protein_coding	- && - && -	-	0.588023	0.622521	0.1797	3.23859	0.969391	4.62914
FOXG_03410	7928.77	4263.73	0.894913	0.00165499	0.0176311	protein_coding	- && P32660.2 RecName: Full=Phospholipid-transporting ATPase DNF1; AltName: Full=Flippase DNF1 && PF12710:haloacid dehalogenase-like hydrolase|PF16209:Phospholipid-translocating ATPase N-terminal|PF16212:Phospholipid-translocating P-type ATPase C-terminal	-	80.6867	90.3037	105.431	59.6029	44.9216	44.122
FOXG_11000	3944.96	1007.53	1.96908	0.00165648	0.0176319	protein_coding	- && Q8LNW4.1 RecName: Full=Flotillin-like protein 2; AltName: Full=Nodulin-like protein 2 && PF01145:SPFH domain / Band 7 family	-	165.502	82.1239	244.168	71.5681	17.321	36.7138
FOXG_00415	8273.08	3556.68	1.21782	0.00166913	0.0177514	protein_coding	- && - && -	-	105.114	96.3284	198.758	58.837	55.3026	57.9105
FOXG_05961	6028.02	1512.99	1.99422	0.00167232	0.0177702	protein_coding	- && P09201.2 RecName: Full=Fructose-1,6-bisphosphatase; Short=FBPase; AltName: Full=D-fructose-1,6-bisphosphate 1-phosphohydrolase && PF00316:Fructose-1-6-bisphosphatase	-	121.83	166.673	608.105	77.3821	63.1877	84.4729
FOXG_10386	21.5036	2.34644	3.20768	0.00169497	0.0179955	protein_coding	- && Q0C8A1.1 RecName: Full=Cytochrome P450 monooxygenase trt6; AltName: Full=Terretonin synthesis protein 6 && PF00067:Cytochrome P450	p450	0.887688	1.15358	0.516719	0.163376	0	0.115747
FOXG_08739	12782.4	2711.66	2.23688	0.00170221	0.018057	protein_coding	- && Q6PW23.1 RecName: Full=Interferon-induced GTP-binding protein Mx; AltName: Full=Interferon-inducible Mx protein && PF00350:Dynamin family|PF01031:Dynamin central region	-	136.215	106.904	671.885	52.6175	60.6028	80.8896
FOXG_05388	726.36	1830.06	-1.33262	0.00171392	0.0181658	protein_coding	- && P54857.1 RecName: Full=Lipase 2; AltName: Full=Triacylglycerol lipase 2 && PF07819:PGAP1-like protein	-	51.336	45.6731	27.4685	66.8907	114.943	131.787
novel.1321	69.977	168.628	-1.2653	0.00171684	0.0181813	-	- && - && -	-	7.20162	5.96049	3.92434	16.9017	12.7894	11.4833
FOXG_09570	1705.14	438.257	1.96034	0.00172106	0.0182106	protein_coding	- && I1S2N3.1 RecName: Full=Galactose oxidase; Short=GAO; Short=GO; Short=GOase; Flags: Precursor && PF00754:F5/8 type C domain|PF09118:Domain of unknown function (DUF1929)|PF01344:Kelch motif	F5_F8_type_C	46.763	88.848	16.7259	15.5339	8.3492	15.2706
FOXG_14777	418.827	212.295	0.980592	0.00172296	0.0182152	protein_coding	- && - && PF01048:Phosphorylase superfamily|PF12796:Ankyrin repeats (3 copies)|PF05729:NACHT domain	NACHT	6.06856	5.6348	7.31956	3.01919	2.70457	3.91856
FOXG_02520	41.5915	119.853	-1.52206	0.00173043	0.0182787	protein_coding	- && - && -	-	4.43074	2.61477	1.74418	8.70748	9.90419	6.71734
FOXG_02591	1.77675	25.9818	-3.84027	0.00173309	0.0182913	protein_coding	- && - && -	-	0.447863	0	0	3.18501	1.32031	2.04392
FOXG_03787	173.735	754.911	-2.11795	0.00173839	0.0183199	protein_coding	- && O13750.1 RecName: Full=Probable succinate--CoA ligase [ADP-forming] subunit alpha, mitochondrial; AltName: Full=Succinyl-CoA synthetase subunit alpha; Short=SCS-alpha; Flags: Precursor && PF00549:CoA-ligase	-	34.3384	27.4137	7.05321	46.451	153.614	98.9072
FOXG_14963	75.0147	966.673	-3.68609	0.00173874	0.0183199	protein_coding	- && Q9P6I8.1 RecName: Full=Zinc-type alcohol dehydrogenase-like protein C1198.01 && PF08240:Alcohol dehydrogenase GroES-like domain|PF00107:Zinc-binding dehydrogenase	ADH_N	5.60353	6.10848	0	40.7848	88.0627	22.0787
FOXG_09552	159.736	37.284	2.10215	0.0017457	0.0183778	protein_coding	- && Q810B6.2 RecName: Full=Rabankyrin-5; Short=Rank-5; AltName: Full=Ankyrin repeat and FYVE domain-containing protein 1; AltName: Full=Ankyrin repeats hooked to a zinc finger motif && PF12796:Ankyrin repeats (3 copies)	-	1.59898	1.00314	2.96977	0.297025	0.211555	0.791953
FOXG_06447	2947.04	1121.87	1.39351	0.00174892	0.0183961	protein_coding	- && E9QYP0.1 RecName: Full=L-ornithine N(5)-monooxygenase; Short=OMO; AltName: Full=L-ornithine N(5)-oxygenase; AltName: Full=Siderphore biosynthesis protein A && PF13434:L-lysine 6-monooxygenase (NADPH-requiring)	-	71.0865	83.5904	96.4073	16.7563	33.2582	45.5677
FOXG_04076	810.036	287.828	1.49228	0.00175986	0.0184956	protein_coding	- && P53099.1 RecName: Full=Vitamin B6 transporter TPN1; AltName: Full=Transport of pyridoxine protein 1 && PF02133:Permease for cytosine/purines, uracil, thiamine, allantoin	-	19.5363	31.6352	55.1148	15.2817	9.80266	12.6821
FOXG_03980	50.506	5.64349	3.18419	0.00176424	0.018526	protein_coding	- && - && -	-	4.7665	3.54115	3.57772	0	0.259496	1.06856
FOXG_05531	1496.9	766.029	0.966309	0.00176633	0.0185303	protein_coding	- && Q5XID5.1 RecName: Full=Protein yippee-like 4 >Q65Z93.1 RecName: Full=Protein yippee-like 4 && PF03226:Yippee zinc-binding/DNA-binding /Mis18, centromere assembly	-	56.216	83.3081	91.9605	39.207	40.031	39.2228
FOXG_11857	481.305	88.8436	2.4363	0.00176762	0.0185303	protein_coding	- && - && PF05368:NmrA-like family	NmrA	13.935	19.1783	84.8515	12.5221	4.32428	4.92864
FOXG_09258	28.8713	79.6328	-1.45921	0.00177061	0.018546	protein_coding	- && - && -	-	2.875	1.95396	1.65958	7.46962	4.52277	5.9043
FOXG_08382	816.358	1620.51	-0.989151	0.00178185	0.0186481	protein_coding	- && O94524.1 RecName: Full=Glutathione S-transferase omega-like 2; AltName: Full=Glutathione-dependent dehydroascorbate reductase && PF13409:Glutathione S-transferase, N-terminal domain|PF13410:Glutathione S-transferase, C-terminal domain	-	34.8948	31.0462	31.2289	82.0648	48.8593	61.9625
FOXG_00446	1509.1	618.762	1.28616	0.00178636	0.0186723	protein_coding	- && - && -	-	50.4702	71.0619	110.184	25.4324	30.731	38.845
FOXG_05812	19.4291	100.978	-2.36473	0.00178715	0.0186723	protein_coding	- && Q9C0Z0.1 RecName: Full=Uncharacterized amino-acid permease PB24D3.02c && PF13520:Amino acid permease	-	1.81612	2.1363	0.185002	9.71	5.57704	6.21618
FOXG_17722	51.8784	12.3239	2.06897	0.00179057	0.0186795	protein_coding	- && - && -	-	2.88499	10.0022	9.28054	1.99534	1.88476	1.38592
FOXG_07431	436.125	4330.58	-3.31142	0.00179084	0.0186795	protein_coding	- && Q9P6J3.1 RecName: Full=Alpha-glucosidase; AltName: Full=Maltase && PF00128:Alpha amylase, catalytic domain	-	32.5114	22.5298	0.609708	61.864	353.285	137.446
FOXG_09396	171.997	358.368	-1.05645	0.00180074	0.0187598	protein_coding	- && - && PF07859:alpha/beta hydrolase fold	Abhydrolase_3	16.5231	15.9602	9.83175	31.0184	27.943	29.2051
FOXG_00604	513.322	215.431	1.25284	0.00180257	0.0187598	protein_coding	- && Q9P775.1 RecName: Full=Uncharacterized WD repeat-containing protein C17D11.16 && PF11715:Nucleoporin Nup120/160	-	32.1955	27.1336	34.0609	7.69597	16.4507	15.0471
FOXG_13497	7.30006	31.4297	-2.12699	0.00180305	0.0187598	protein_coding	- && P15245.3 RecName: Full=Phenol 2-monooxygenase; AltName: Full=Phenol hydroxylase && PF01494:FAD binding domain|PF07976:Phenol hydroxylase, C-terminal dimerisation domain	FAD_binding_3	0.242946	0.130641	0.339403	1.26092	0.700054	1.10873
FOXG_15350	1.69294	33.4878	-4.25517	0.00181926	0.0189128	protein_coding	- && - && -	-	0.0919518	0.34612	0	6.8946	0.428013	1.34285
FOXG_02074	1551.09	2952.12	-0.928242	0.0018293	0.0189888	protein_coding	- && O94740.1 RecName: Full=Hsp90 co-chaperone Cdc37; AltName: Full=Cell division control protein 37; AltName: Full=Hsp90 chaperone protein kinase-targeting subunit && PF08565:Cdc37 Hsp90 binding domain|PF08564:Cdc37 C terminal domain|PF03234:Cdc37 N terminal kinase binding	-	66.263	65.2723	46.4565	126.681	115.498	96.5833
FOXG_02801	426.405	25.0771	4.08565	0.00182962	0.0189888	protein_coding	- && - && PF05686:Glycosyl transferase family 90	-	0.475586	1.97446	31.1196	1.62188	0.173626	0.178741
FOXG_03667	57.5292	145.993	-1.34182	0.00183303	0.0190083	protein_coding	- && - && -	-	8.96187	5.66082	5.25239	22.111	14.0956	14.2307
FOXG_13086	22.5981	59.8092	-1.39745	0.00186735	0.0193481	protein_coding	- && O74308.3 RecName: Full=Uncharacterized transcriptional regulatory protein C15D4.02 && PF11951:Fungal specific transcription factor domain|PF00172:Fungal Zn(2)-Cys(6) binuclear cluster domain	Zn_clus	1.0616	0.814002	0.624816	2.40104	2.13521	2.08147
FOXG_08476	1157.16	642.582	0.848341	0.00187158	0.0193759	protein_coding	- && O60071.1 RecName: Full=Uncharacterized protein C13G1.09 && PF05291:Bystin	-	51.1256	38.6323	48.0619	23.9802	28.795	23.7571
FOXG_09066	1459.72	3423.21	-1.22942	0.00187972	0.0194441	protein_coding	- && P12904.1 RecName: Full=5'-AMP-activated protein kinase subunit gamma; Short=AMPK gamma; Short=AMPK subunit gamma; AltName: Full=Regulatory protein CAT3; AltName: Full=Sucrose non-fermenting protein 4 && PF00571:CBS domain	CBS	50.8889	47.8303	27.9741	130.455	76.6854	89.969
FOXG_10438	921.82	449.098	1.03696	0.0018996	0.0196195	protein_coding	- && Q9UUI4.1 RecName: Full=Uncharacterized protein C22F8.09 && PF07767:Nop53 (60S ribosomal biogenesis)	-	39.0583	30.7498	54.6661	19.5097	19.8037	21.3287
FOXG_02207	296.823	68.1666	2.12386	0.00189983	0.0196195	protein_coding	- && - && -	-	35.3067	18.4871	60.9599	7.85838	3.19736	15.2979
FOXG_03441	790.191	323.449	1.28813	0.0019083	0.0196906	protein_coding	- && Q4I327.1 RecName: Full=Protein BFR2 && PF13339:Apoptosis antagonizing transcription factor|PF08164:Apoptosis-antagonizing transcription factor, C-terminal	-	29.8301	20.4258	39.6265	8.87346	16.1492	11.7689
FOXG_03063	11727.7	3517.3	1.73737	0.00191105	0.0197028	protein_coding	- && - && -	-	121.105	203.525	453.423	51.9183	83.5455	97.8846
FOXG_13731	995.096	339.506	1.55166	0.00191403	0.0197172	protein_coding	- && P26990.3 RecName: Full=ADP-ribosylation factor 6 && PF00025:ADP-ribosylation factor family	Arf	57.6261	56.7824	62.3409	8.24541	26.8823	25.1755
FOXG_10310	1572.07	765.611	1.03763	0.00193578	0.0199248	protein_coding	- && P0CT47.1 RecName: Full=Uncharacterized protein CTHT_0071780 && PF10395:Utp8 family	-	32.8104	26.6758	47.2442	15.926	18.6788	17.3739
FOXG_02081	2415.69	1130.79	1.09486	0.0019534	0.0200896	protein_coding	- && Q6Q2C2.1 RecName: Full=Bifunctional epoxide hydrolase 2; Includes: RecName: Full=Cytosolic epoxide hydrolase 2; Short=CEH; AltName: Full=Epoxide hydratase; AltName: Full=Soluble epoxide hydrolase; Short=SEH; Includes: RecName: Full=Lipid-phosphate phosphatase && PF00561:alpha/beta hydrolase fold	Abhydrolase_1	124.926	87.6233	172.951	63.2532	58.247	58.9536
FOXG_12400	110.108	17.9766	2.60923	0.00196555	0.0201979	protein_coding	- && - && PF00328:Histidine phosphatase superfamily (branch 2)	Acid_phosphat_A	5.69874	6.3459	2.67035	1.46837	0.847367	0.0866912
FOXG_07607	1158.42	2085.9	-0.848377	0.00197466	0.0202748	protein_coding	- && Q12496.1 RecName: Full=Uncharacterized protein YOL098C && PF05193:Peptidase M16 inactive domain|PF00675:Insulinase (Peptidase family M16)	-	23.4991	23.4156	21.4223	47.7533	33.1271	42.1702
FOXG_07950	561.413	317.09	0.82423	0.00198589	0.0203733	protein_coding	- && P37254.4 RecName: Full=Aminodeoxychorismate synthase; Short=ADC synthase; AltName: Full=P-aminobenzoic acid synthase; Short=PABA synthase; AltName: Full=Para-aminobenzoate synthase && PF00117:Glutamine amidotransferase class-I|PF04715:Anthranilate synthase component I, N terminal region|PF00425:chorismate binding enzyme	GATase	14.8867	15.4464	13.5462	7.53558	9.56669	7.68109
FOXG_03082	168.874	423.927	-1.32777	0.00199805	0.0204813	protein_coding	- && Q12627.2 RecName: Full=D-lactate dehydrogenase [cytochrome], mitochondrial; AltName: Full=D-lactate ferricytochrome C oxidoreductase; Short=D-LCR; Flags: Precursor && PF01565:FAD binding domain|PF02913:FAD linked oxidases, C-terminal domain	FAD_binding_4	6.93185	6.1525	5.63294	23.9905	11.672	11.3239
FOXG_13055	323.907	93.9236	1.78474	0.00200528	0.0205385	protein_coding	- && P53388.1 RecName: Full=Dicarboxylic amino acid permease && PF00324:Amino acid permease	AA_permease	5.35487	9.64857	22.8341	3.75424	3.5424	3.67518
FOXG_00832	5219.05	2235.07	1.2234	0.00201152	0.0205855	protein_coding	- && O74933.1 RecName: Full=UDP-N-acetylglucosamine pyrophosphorylase && PF01704:UTP--glucose-1-phosphate uridylyltransferase	-	178.178	120.316	273.137	74.6419	78.2938	91.8661
novel.988	394.989	108.895	1.85973	0.00201712	0.0205931	-	- && - && -	-	14.2129	13.3229	33.9365	4.18942	3.21779	9.54025
FOXG_05853	387.355	95.9851	2.01148	0.00201743	0.0205931	protein_coding	- && - && -	-	14.1486	22.468	59.7767	12.3039	4.80217	6.77985
FOXG_03109	610.071	1185.19	-0.957354	0.00201832	0.0205931	protein_coding	- && Q06199.1 RecName: Full=Pyridoxamine 5'-phosphate oxidase YLR456W homolog; AltName: Full=PNP/PMP oxidase YLR456W homolog; Short=PNPOx YLR456W homolog && PF01243:Pyridoxamine 5'-phosphate oxidase	Pyridox_oxidase	47.8593	56.0259	37.2932	76.5326	103.54	94.1964
FOXG_00940	2.06924	19.7351	-3.19438	0.00201887	0.0205931	protein_coding	- && - && -	-	0.635226	0.597772	0	2.78249	2.79256	6.1845
FOXG_01042	0	17.3597	-6.40257	0.00203035	0.0206927	protein_coding	- && O14130.1 RecName: Full=Uncharacterized transcriptional regulatory protein C3C7.04 && PF04082:Fungal specific transcription factor domain	Fungal_trans	0	0	0	2.6345	0.231933	0.054575
FOXG_03809	3919.61	95.9489	5.35234	0.00203195	0.0206927	protein_coding	- && Q8S3W4.1 RecName: Full=Probable zinc transporter 8; AltName: Full=ZRT/IRT-like protein 8; Flags: Precursor && PF02535:ZIP Zinc transporter	-	90.4765	371.195	0.358421	5.43962	1.39732	4.47317
FOXG_12301	232.305	561.487	-1.27373	0.00203744	0.0207291	protein_coding	- && - && PF12697:Alpha/beta hydrolase family	-	18.5627	12.2211	15.3575	53.9039	30.4991	27.1216
FOXG_17603	2.78261	31.134	-3.52467	0.00203884	0.0207291	protein_coding	- && - && -	-	0.167854	0.0789784	0.410369	5.38463	1.43242	0.536224
FOXG_11396	784.942	202.798	1.95168	0.00204251	0.0207495	protein_coding	- && - && -	-	18.1032	25.1135	46.6457	14.5283	4.41845	4.27013
FOXG_01922	5876.67	1983.83	1.56676	0.00205896	0.0208995	protein_coding	- && Q9Y7M3.1 RecName: Full=FYVE-type zinc finger-containing protein C9B6.03 && PF01363:FYVE zinc finger	FYVE	276.879	382.195	666.235	97.7519	120.549	229.092
FOXG_08369	2012.45	4708.26	-1.22602	0.00206123	0.0209056	protein_coding	- && Q06538.1 RecName: Full=Calcium permeable stress-gated cation channel 1; Short=ScCSC1 && PF13967:Late exocytosis, associated with Golgi transport|PF02714:Calcium-dependent channel, 7TM region, putative phosphate|PF14703:Cytosolic domain of 10TM putative phosphate transporter	-	55.362	57.2049	27.7787	95.7227	131.924	100.7
FOXG_02009	1249.86	675.182	0.888585	0.00206787	0.0209559	protein_coding	- && Q9HGM6.1 RecName: Full=Putative transporter C543.05c && PF00955:HCO3- transporter family	-	39.1716	47.0994	46.5905	18.9502	25.964	26.8582
novel.524	146.316	353.085	-1.27421	0.00207137	0.0209743	-	- && - && -	-	3.50922	3.61984	6.76449	9.31157	13.5598	10.6562
FOXG_07454	130.821	57.39	1.19106	0.00207622	0.0210064	protein_coding	- && - && -	-	8.64701	6.5217	8.23846	3.24376	2.61426	4.4105
FOXG_07997	58.7668	147.072	-1.31961	0.00209719	0.0212014	protein_coding	- && - && -	-	3.5174	2.44849	2.00258	4.73019	7.2518	7.96021
FOXG_00813	376.552	753.68	-1.00027	0.00210291	0.0212356	protein_coding	- && - && PF01765:Ribosome recycling factor	-	36.5067	28.5642	21.8616	65.1903	55.9432	52.8646
FOXG_04899	9168.18	3246.64	1.49765	0.00210398	0.0212356	protein_coding	- && Q06593.1 RecName: Full=Oligopeptide transporter 2 && PF03169:OPT oligopeptide transporter protein	OPT	99.3547	113.845	281.379	55.9965	52.7788	66.3648
FOXG_14640	67.5188	426.486	-2.6559	0.00212051	0.0213851	protein_coding	- && - && -	-	8.48916	7.98862	0.324286	39.7143	32.5175	33.8992
FOXG_15389	113.031	45.7805	1.30534	0.00212429	0.0213972	protein_coding	- && - && PF04082:Fungal specific transcription factor domain	Fungal_trans	6.53016	3.65893	5.66694	1.84957	1.93361	2.63893
FOXG_03156	4203.02	1931.4	1.12175	0.00212514	0.0213972	protein_coding	- && P38788.2 RecName: Full=Ribosome-associated complex subunit SSZ1; AltName: Full=DnaK-related protein SSZ1; AltName: Full=Heat shock protein 70 homolog SSZ1; AltName: Full=Pleiotropic drug resistance protein 13 && PF00012:Hsp70 protein	HSP70	141.549	139.826	202.642	50.6434	87.3991	84.3759
FOXG_10935	181.265	33.8509	2.41666	0.00214474	0.0215772	protein_coding	- && A1CFL0.1 RecName: Full=Efflux pump patC; AltName: Full=Patulin synthesis protein C && PF07690:Major Facilitator Superfamily	MFS_1	4.62431	1.9602	14.6666	1.86779	1.4544	0.646428
FOXG_02140	60.0124	134.106	-1.16025	0.0021481	0.0215935	protein_coding	- && A1T726.1 RecName: Full=Uncharacterized oxidoreductase Mvan_2161 && PF00248:Aldo/keto reductase family	Aldo_ket_red	4.99025	3.88889	4.28912	12.1148	7.56133	9.75012
FOXG_11898	6.97917	27.9571	-1.99443	0.00215274	0.0216228	protein_coding	- && Q8LPN3.1 RecName: Full=Aminodeoxychorismate synthase, chloroplastic; Short=ADC synthase; AltName: Full=P-aminobenzoic acid synthase; Short=PABA synthase; AltName: Full=Para-aminobenzoate synthase; AltName: Full=Protein EMBRYO DEFFECTIVE 1997; Flags: Precursor && PF00117:Glutamine amidotransferase class-I|PF00425:chorismate binding enzyme	GATase	0.180782	0.226831	0.184157	0.768592	0.584374	1.01755
FOXG_12923	324.967	135.433	1.26471	0.00216597	0.0217382	protein_coding	- && Q54FR4.1 RecName: Full=PXMP2/4 family protein 4 && PF04117:Mpv17 / PMP22 family	Mpv17_PMP22	31.0194	25.1941	28.2129	8.7776	8.88099	17.5269
FOXG_11632	6105.82	1367.92	2.15808	0.00218844	0.021946	protein_coding	- && Q9URY4.1 RecName: Full=Putative amidase C869.01; Flags: Precursor && PF01425:Amidase	Amidase	103.966	114.964	393.064	84.1925	26.9407	25.9748
FOXG_13755	7134.96	3244.54	1.13691	0.00221978	0.0222327	protein_coding	- && O75003.1 RecName: Full=Trehalose phosphorylase; AltName: Full=Trehalose synthase; Short=TSase; Flags: Precursor && PF00534:Glycosyl transferases group 1	Glycos_transf_1	129.433	262.883	173.514	97.7642	77.2832	82.2576
FOXG_07894	605.549	1332.84	-1.13732	0.0022206	0.0222327	protein_coding	- && P38329.1 RecName: Full=Vacuolar cation-chloride cotransporter 1; AltName: Full=Vacuolar homolog of CCC family protein 1 && PF00324:Amino acid permease|PF03522:Solute carrier family 12	AA_permease	11.38	11.4219	5.88539	20.6384	19.6553	22.8483
FOXG_00734	1905.11	887.957	1.10101	0.00223372	0.0223461	protein_coding	- && P16929.2 RecName: Full=Acetyl-coenzyme A synthetase; AltName: Full=Acetate--CoA ligase; AltName: Full=Acyl-activating enzyme && PF16177:Acetyl-coenzyme A synthetase N-terminus|PF13193:AMP-binding enzyme C-terminal domain|PF00501:AMP-binding enzyme	AMP-binding	42.5375	63.1361	66.1827	33.8229	26.2361	20.0419
FOXG_11163	2157.12	808.211	1.41601	0.00225963	0.0225873	protein_coding	- && - && -	-	31.783	40.3648	87.3036	20.3245	21.1725	18.2449
novel.1257	124.754	46.4119	1.42496	0.0022663	0.0226358	-	- && - && -	-	2.16468	3.28191	5.10845	1.13877	1.30616	1.48184
FOXG_12214	36.6942	3.7298	3.29761	0.00227535	0.0226915	protein_coding	- && - && PF01490:Transmembrane amino acid transporter protein	Aa_trans	1.79664	2.34098	0.619444	0	0.35739	0.126143
FOXG_14564	245.207	43.812	2.48401	0.00227615	0.0226915	protein_coding	- && P00780.1 RecName: Full=Subtilisin Carlsberg; Flags: Precursor && PF02225:PA domain|PF00082:Subtilase family|PF06280:Fn3-like domain	Peptidase_S8	1.84106	2.2849	14.2858	0.783751	1.11778	1.38816
FOXG_03924	1829.37	514.669	1.8293	0.00227734	0.0226915	protein_coding	- && - && -	-	43.7937	37.2662	132.641	29.1675	14.1696	16.7846
FOXG_02452	1902.25	635.307	1.58188	0.00228139	0.0227138	protein_coding	- && Q6ZFZ4.1 RecName: Full=Calpain-type cysteine protease ADL1; AltName: Full=Phytocalpain ADL1; AltName: Full=Protein ADAXIALIZED LEAF1; AltName: Full=Protein DEFECTIVE KERNEL 1; Short=OsDEK1; AltName: Full=Protein SHOOTLESS 3; Flags: Precursor && PF00648:Calpain family cysteine protease	Peptidase_C2	22.0587	26.7628	64.286	16.6593	9.62194	11.494
FOXG_08724	2544.89	509.643	2.32008	0.0022909	0.0227903	protein_coding	- && - && -	-	58.0866	61.5171	342.101	19.4852	24.6072	48.3693
FOXG_09196	282.131	69.0235	2.0324	0.00232601	0.023121	protein_coding	- && - && PF06249:Ethanolamine utilisation protein EutQ	-	36.967	84.8516	33.4729	4.08218	19.2709	14.6391
FOXG_15681	165.035	769.182	-2.22035	0.00233184	0.0231606	protein_coding	- && Q9P380.1 RecName: Full=Probable peptide transporter ptr2; AltName: Full=Peptide permease ptr2 && PF00854:POT family	-	4.82971	7.48348	7.02352	8.94715	15.698	65.478
FOXG_16174	17.9618	81.6722	-2.17224	0.00233846	0.0232079	protein_coding	- && - && PF05699:hAT family C-terminal dimerisation region	hATC	1.04744	0.645794	0.132455	3.48996	1.87739	2.93407
FOXG_13258	576.781	248.28	1.2147	0.00234959	0.0232998	protein_coding	- && O13966.2 RecName: Full=Aconitate hydratase, mitochondrial; Short=Aconitase; AltName: Full=Citrate hydro-lyase; Flags: Precursor && PF00694:Aconitase C-terminal domain|PF00330:Aconitase family (aconitate hydratase)	Aconitase	12.3202	14.4053	23.2681	8.42828	7.69415	5.39768
FOXG_04160	9452.46	3975.53	1.24949	0.00235363	0.0233193	protein_coding	- && - && -	-	285.201	255.653	493.289	183.345	106.074	145.522
FOXG_11567	1256.58	311.878	2.0099	0.0023553	0.0233193	protein_coding	- && B0Y004.1 RecName: Full=Cell wall protein phiA; AltName: Full=Major allergen phiA; AltName: Full=Phialide development protein A; AltName: Allergen=Asp f 34; Flags: Precursor >A4FSH5.1 RecName: Full=Cell wall protein phiA; AltName: Full=Major allergen phiA; AltName: Full=Phialide development protein A; AltName: Allergen=Asp f 34; Flags: Precursor && -	-	50.4487	51.4811	225.401	26.6894	34.6136	19.9394
FOXG_09542	189.423	2438.87	-3.68598	0.00236449	0.0233918	protein_coding	- && - && -	-	21.7107	12.8842	0.159395	346.33	65.1973	35.943
FOXG_01937	25619.5	9365.55	1.45178	0.00237021	0.0234298	protein_coding	- && Q9UT00.1 RecName: Full=Uncharacterized protein PYUK71.03c && PF00168:C2 domain	C2	415.951	236.727	403.372	205.653	92.8973	87.5037
FOXG_00793	693.926	1283.09	-0.886673	0.0023765	0.0234658	protein_coding	- && Q2GUU0.1 RecName: Full=Mitochondrial escape protein 2; Flags: Precursor && PF10443:RNA12 protein	-	23.2807	24.0421	21.8743	53.1933	35.4897	39.2642
FOXG_02087	2078.56	497.148	2.06383	0.00237875	0.0234658	protein_coding	- && - && PF12855:Life-span regulatory factor	-	89.2364	134.542	291.497	12.5974	58.7045	51.9413
FOXG_05063	523.574	199.468	1.39255	0.0023795	0.0234658	protein_coding	- && - && -	-	19.8642	15.1029	29.6423	7.66052	5.30693	11.647
FOXG_12200	56.6536	139.373	-1.29783	0.00238498	0.0235013	protein_coding	- && - && PF11951:Fungal specific transcription factor domain	-	2.56443	2.21213	2.03759	7.83006	3.97894	4.9544
FOXG_09953	673.793	153.154	2.13618	0.00238745	0.0235071	protein_coding	- && - && -	-	20.3498	23.7151	75.3969	16.4121	6.25624	4.48538
FOXG_00049	202.826	360.3	-0.82798	0.00240884	0.0236816	protein_coding	- && - && -	-	9.44397	9.93001	8.12813	16.984	17.2698	14.601
FOXG_11267	10478.2	4963.16	1.07812	0.00240897	0.0236816	protein_coding	- && P40433.1 RecName: Full=6-phosphofructo-2-kinase 1; Short=6PF-2-K 1; AltName: Full=Phosphofructokinase 2 I && PF00300:Histidine phosphatase superfamily (branch 1)|PF01591:6-phosphofructo-2-kinase	-	252.395	435.977	298.424	124.091	156.993	186.325
FOXG_11299	8126.35	2313.89	1.81221	0.00241809	0.0237525	protein_coding	- && - && PF00397:WW domain	WW	146.79	212.45	625.473	122.788	82.177	75.4208
FOXG_13800	33.8886	128.211	-1.91258	0.00243211	0.0238714	protein_coding	- && - && -	-	0.759386	1.42922	0.397831	5.05241	2.77731	1.95559
FOXG_11366	772.934	1278.37	-0.72616	0.00243929	0.0239231	protein_coding	- && Q9P7B4.1 RecName: Full=NADP-dependent 3-hydroxy acid dehydrogenase; AltName: Full=L-allo-threonine dehydrogenase && PF00106:short chain dehydrogenase	adh_short	51.091	54.4651	60.3096	95.4318	83.4723	95.4232
novel.873	25.1152	73.5726	-1.54101	0.00244124	0.0239233	-	- && - && -	-	0.979966	0.953985	0.45438	3.03004	1.99238	1.97397
FOXG_09940	193.522	37.1058	2.38366	0.0024588	0.0240766	protein_coding	- && - && PF13424:Tetratricopeptide repeat	-	2.18355	1.87805	8.72503	0.853012	0.291438	1.30725
FOXG_00120	14.1556	42.5015	-1.57754	0.00246494	0.0241177	protein_coding	- && - && PF00621:RhoGEF domain	RhoGEF	1.18022	1.18468	0.769441	3.10184	3.72347	2.58537
FOXG_15620	463.906	1311.95	-1.49908	0.00246973	0.0241312	protein_coding	- && - && -	-	33.7943	25.9489	12.1104	44.4598	85.9536	72.7931
FOXG_05775	3104.32	1620.67	0.937543	0.00247019	0.0241312	protein_coding	- && P09231.2 RecName: Full=Protease KEX1; Flags: Precursor && PF00082:Subtilase family|PF01483:Proprotein convertase P-domain	Peptidase_S8	57.863	84.7504	95.1518	42.4347	43.1161	38.5795
FOXG_00216	778.987	356.764	1.12592	0.00247394	0.0241489	protein_coding	- && P36160.1 RecName: Full=Ribosome biogenesis protein RPF2 && PF04427:Brix domain	-	57.3368	33.808	67.9593	26.5366	23.8736	22.4571
FOXG_05545	78.5542	234.132	-1.57204	0.00248809	0.0242681	protein_coding	- && - && -	-	6.18846	3.10272	1.92219	10.3907	9.32646	13.7044
FOXG_08181	863.436	388.014	1.15396	0.00249179	0.0242852	protein_coding	- && - && -	-	41.8462	28.9169	37.291	20.7625	10.6258	17.1694
FOXG_04733	27.3192	249.342	-3.18554	0.00250414	0.0243865	protein_coding	- && Q8CMY2.1 RecName: Full=Oxygen-dependent choline dehydrogenase; Short=CDH; Short=CHD; AltName: Full=Betaine aldehyde dehydrogenase; Short=BADH && PF05199:GMC oxidoreductase|PF00732:GMC oxidoreductase	-	2.01437	0.610447	0	6.12283	10.5418	7.29206
FOXG_00413	705.682	251.63	1.48718	0.0025083	0.024408	protein_coding	- && - && -	-	14.9236	23.7636	32.0442	12.6371	5.13946	7.44461
FOXG_07836	3930.8	1625.78	1.27357	0.00252006	0.024503	protein_coding	- && Q9Y7T6.3 RecName: Full=Dolichol kinase sec59 && -	-	69.4669	64.302	145.456	37.8146	36.2478	41.4254
FOXG_00001	444.657	263.452	0.755725	0.00252303	0.024503	protein_coding	- && O13752.1 RecName: Full=Uncharacterized TLC domain-containing protein C17A2.02c && -	-	17.9997	19.6172	17.1847	10.0206	11.4159	11.0326
FOXG_09193	1996.96	715.036	1.48194	0.00252396	0.024503	protein_coding	- && - && -	-	150.754	221.436	217.367	32.2754	78.376	100.446
FOXG_01061	549.319	175.562	1.64573	0.00252756	0.0245189	protein_coding	- && - && -	-	47.676	86.7177	126.031	33.8582	13.8537	35.52
FOXG_03191	41.3856	391.973	-3.24028	0.0025356	0.0245778	protein_coding	- && P18631.1 RecName: Full=Low-affinity glucose transporter; AltName: Full=Hexose transporter 1 && PF00083:Sugar (and other) transporter	Sugar_tr	4.20641	2.23961	0	28.4937	13.3108	19.2473
FOXG_07532	0.689746	12.7658	-4.12891	0.00254244	0.0246123	protein_coding	- && - && PF01266:FAD dependent oxidoreductase	DAO	0.0495277	0.0466074	0	0.497701	0.422655	0.858912
FOXG_03130	448.901	907.49	-1.01436	0.0025431	0.0246123	protein_coding	- && Q41864.1 RecName: Full=Thioredoxin M-type, chloroplastic; Short=Trx-M; Flags: Precursor && PF00085:Thioredoxin	-	57.638	62.3697	35.9073	95.5	113.464	106.231
FOXG_08236	965.242	445.138	1.11616	0.00254852	0.0246456	protein_coding	- && D4AN26.2 RecName: Full=Cysteine dioxygenase; Short=CDO && PF05995:Cysteine dioxygenase type I	-	31.4325	39.5465	62.2201	21.9091	18.5266	20.9914
FOXG_00833	281.633	75.9043	1.89066	0.00255768	0.0247049	protein_coding	- && O59825.1 RecName: Full=G/U mismatch-specific uracil DNA glycosylase; AltName: Full=Uracil mismatch repair protein && PF03167:Uracil DNA glycosylase superfamily	UDG	12.0663	10.4404	41.6758	4.44451	5.90558	6.94807
FOXG_08438	329.836	727.43	-1.13979	0.00255861	0.0247049	protein_coding	- && P87235.1 RecName: Full=DNA repair protein rhp42 && PF10403:Rad4 beta-hairpin domain 1|PF10405:Rad4 beta-hairpin domain 3|PF10404:Rad4 beta-hairpin domain 2|PF03835:Rad4 transglutaminase-like domain	-	8.09551	8.0311	4.23729	16.2465	15.8288	12.8358
FOXG_00361	2163.14	8961.1	-2.05043	0.00256936	0.0247895	protein_coding	- && Q8KBX2.1 RecName: Full=Tryptophan-rich protein TspO; AltName: Full=Translocator protein TspO && PF03073:TspO/MBR family	-	175.534	155.461	30.4873	771.891	423.967	301.626
FOXG_09046	609.807	223.086	1.45195	0.00257456	0.0248205	protein_coding	- && Q12691.1 RecName: Full=Sodium transport ATPase 5 && PF00689:Cation transporting ATPase, C-terminus|PF00702:haloacid dehalogenase-like hydrolase|PF00690:Cation transporter/ATPase, N-terminus|PF00122:E1-E2 ATPase	E1-E2_ATPase	16.1063	14.6893	6.25486	3.3712	4.27112	5.91187
FOXG_00112	2348.12	1197.29	0.971589	0.00258402	0.0248924	protein_coding	- && P34226.1 RecName: Full=Protein SKT5; Flags: Precursor && PF08238:Sel1 repeat	-	54.6927	66.4609	86.9094	29.4018	40.4761	36.2116
FOXG_00390	230.214	115.119	0.999417	0.00259192	0.0249493	protein_coding	- && - && -	-	6.10938	8.87216	9.45038	3.87714	4.03745	4.30269
FOXG_02390	96.9284	365.546	-1.91465	0.00259612	0.0249704	protein_coding	- && P33303.2 RecName: Full=Succinate/fumarate mitochondrial transporter; AltName: Full=Regulator of acetyl-CoA synthase activity && PF00153:Mitochondrial carrier protein	Mito_carr	12.1651	8.29967	7.18746	68.1759	19.2684	16.8404
FOXG_02833	26.4708	0.82405	4.96604	0.00260226	0.0250102	protein_coding	- && - && PF13460:NAD(P)H-binding	-	0.510617	0.48051	6.61629	0.236823	0	0
FOXG_14967	30.2805	91.983	-1.59766	0.0026058	0.0250249	protein_coding	- && Q9UT55.2 RecName: Full=Protein-glutamate O-methyltransferase SPCC1393.13 && PF01937:Protein of unknown function DUF89	DUF89	1.98343	2.03616	1.10206	7.43361	4.94259	3.18184
FOXG_13815	26.9114	6.29729	2.08654	0.00261342	0.0250787	protein_coding	- && - && PF12898:Stc1 domain	-	2.35209	4.28848	4.49249	1.24998	0.684276	0.67089
FOXG_06224	9723.55	4089.08	1.24965	0.00261772	0.0250964	protein_coding	- && - && -	-	64.4837	104.188	161.634	50.1535	45.1096	43.6414
novel.805	0.710699	15.5198	-4.40895	0.00262023	0.0250964	-	- && - && -	-	0.17731	0	0	2.19296	1.03167	0.647353
FOXG_01985	22704.1	11318.8	1.00422	0.00262129	0.0250964	protein_coding	- && A4QVP2.1 RecName: Full=ATP-dependent RNA helicase eIF4A; AltName: Full=Eukaryotic initiation factor 4A; Short=eIF-4A; AltName: Full=Translation initiation factor 1 && PF00271:Helicase conserved C-terminal domain|PF00270:DEAD/DEAH box helicase	DEAD	732.268	617.228	1046.98	334.121	417.708	442.899
FOXG_05115	36.528	91.6341	-1.3211	0.00262829	0.0251441	protein_coding	- && - && -	-	1.87134	2.20126	1.27085	5.4647	4.47631	3.46355
FOXG_00031	2437	1165.24	1.0642	0.00263714	0.0251891	protein_coding	- && - && -	-	56.1493	54.2073	97.4547	34.5258	33.6399	31.1979
novel.851	97.8131	15.4417	2.65817	0.00263751	0.0251891	-	- && - && -	-	0.390783	0.78563	3.71298	0.398188	0.179144	0.194555
FOXG_09328	23.3297	64.9791	-1.47332	0.00263905	0.0251891	protein_coding	- && - && -	-	3.2815	2.16161	1.73823	6.93333	7.97673	5.09177
FOXG_08289	6026.09	2025.42	1.5729	0.00264321	0.0252095	protein_coding	- && Q99385.1 RecName: Full=Vacuolar calcium ion transporter; AltName: Full=High copy number undoes manganese protein 1; AltName: Full=Manganese resistance 1 protein; AltName: Full=Vacuolar Ca(2+)/H(+) exchanger && PF01699:Sodium/calcium exchanger protein	Na_Ca_ex	126.939	118.872	371.529	70.1245	72.6094	64.7595
FOXG_05421	1196.61	505.924	1.24184	0.00265075	0.0252172	protein_coding	- && O94365.1 RecName: Full=U3 small nucleolar RNA-associated protein 15; Short=U3 snoRNA-associated protein 15; AltName: Full=U3 protein 15 required for transcription && PF09384:UTP15 C terminal|PF00400:WD domain, G-beta repeat	WD40	47.2505	34.2824	65.3856	13.8273	23.9977	24.2916
FOXG_13865	2921.68	631.454	2.21001	0.00265121	0.0252172	protein_coding	- && - && -	-	30.0291	37.9822	181.13	10.0954	20.0758	23.675
EFFOXG00000000223	81.9437	229.018	-1.48542	0.00265177	0.0252172	snoRNA	- && - && -	-	39.4992	24.4886	43.1713	155.178	66.694	77.6189
FOXG_12858	81.5411	217.153	-1.40773	0.0026521	0.0252172	protein_coding	- && - && PF04479:RTA1 like protein	RTA1	6.93956	7.9979	2.95472	13.9832	15.3041	18.3615
FOXG_06421	37.6887	112.117	-1.56436	0.00266762	0.0253454	protein_coding	- && - && -	-	9.89138	9.92871	3.49302	28.3751	21.3157	19.6616
FOXG_03139	10193.4	4763.39	1.09754	0.00267635	0.0254078	protein_coding	- && P87049.3 RecName: Full=G1/S-specific cyclin pas1 && PF08613:Cyclin	-	233.185	246.415	421.158	120.71	137.078	163.139
FOXG_01469	376.722	704.744	-0.902641	0.00267825	0.0254078	protein_coding	- && O74854.1 RecName: Full=F-box protein pof6 && PF12937:F-box-like|PF07393:Exocyst complex component Sec10	-	9.56322	10.0097	6.89806	17.8342	17.2595	14.4263
novel.49	44.4536	146.099	-1.71051	0.00268919	0.0254922	-	- && - && -	-	8.09295	14.8084	5.22121	44.6596	18.8354	28.9315
FOXG_09362	23.6006	157.285	-2.74202	0.00270524	0.0256248	protein_coding	- && - && -	-	1.49438	0.585946	2.05507	21.8997	2.70511	2.9553
FOXG_12687	532.929	101.228	2.3949	0.00271136	0.0256633	protein_coding	- && - && PF09949:Uncharacterized conserved protein (DUF2183)	-	16.0336	11.0382	36.2074	8.8714	1.80034	1.34791
FOXG_01800	701.286	1182.1	-0.752872	0.00273697	0.0258765	protein_coding	- && Q9HGN3.1 RecName: Full=t-SNARE affecting a late Golgi compartment protein 1; AltName: Full=Syntaxin tlg1 && PF09177:Syntaxin 6, N-terminal	-	80.0692	80.1184	67.1757	141.686	118.425	123.136
novel.1146	213.148	38.2462	2.47672	0.00273804	0.0258765	-	- && - && -	-	1.40937	5.64514	14.6218	0.698355	2.10265	1.08848
FOXG_01331	3436.43	1206.86	1.50944	0.00274652	0.0259371	protein_coding	- && N4WR35.1 RecName: Full=NADP-dependent oxidoreductase RED1; AltName: Full=T-toxin biosynthesis protein RED1 && PF00107:Zinc-binding dehydrogenase|PF16884:N-terminal domain of oxidoreductase	ADH_zinc_N	153.919	101.762	323.046	67.3997	81.9895	53.8575
FOXG_00190	44696.5	14637.9	1.61045	0.00275041	0.0259541	protein_coding	- && P53704.2 RecName: Full=Glutamine--fructose-6-phosphate aminotransferase [isomerizing]; Short=GFAT; AltName: Full=D-fructose-6-phosphate amidotransferase; AltName: Full=Hexosephosphate aminotransferase && PF13522:Glutamine amidotransferase domain|PF01380:SIS domain	SIS	754.899	628.849	1913.9	273.102	306.999	499.864
FOXG_03680	48.4914	115.675	-1.25171	0.00277312	0.0261462	protein_coding	- && P49943.1 RecName: Full=Xylosidase/arabinosidase; Includes: RecName: Full=Beta-xylosidase; AltName: Full=1,4-beta-D-xylan xylohydrolase; AltName: Full=Xylan 1,4-beta-xylosidase; Includes: RecName: Full=Alpha-L-arabinofuranosidase; Short=Arabinosidase && PF04616:Glycosyl hydrolases family 43	-	2.63706	3.94506	2.64495	9.25135	7.08166	5.67793
FOXG_10452	7.28994	41.5473	-2.48517	0.00277495	0.0261462	protein_coding	- && - && -	-	0.586156	0.827393	0.0895646	4.5876	1.70526	2.27379
FOXG_13019	28.6798	1.20004	4.59164	0.00280156	0.026377	protein_coding	- && Q4KLB0.2 RecName: Full=Glyoxalase domain-containing protein 5 && -	-	0.524543	1.72765	18.9154	0	0.406937	0.478772
FOXG_04427	8639.29	3549.4	1.28328	0.00280685	0.0264068	protein_coding	- && - && PF00172:Fungal Zn(2)-Cys(6) binuclear cluster domain	Zn_clus	148.594	147.519	287.983	103.571	58.5989	77.8022
FOXG_10020	177.626	566.727	-1.6734	0.00281189	0.0264343	protein_coding	- && Q0D1P9.1 RecName: Full=Efflux pump terJ; AltName: Full=Terrein biosynthesis cluster protein terJ && PF07690:Major Facilitator Superfamily	MFS_1	8.60606	6.58525	6.53518	8.13077	29.8083	31.3807
novel.1158	35.6473	152.212	-2.08817	0.00281546	0.026448	-	- && - && -	-	5.46886	3.4922	0.835642	20.6086	12.5766	8.64625
FOXG_02077	1124.74	439.105	1.3573	0.00282247	0.0264939	protein_coding	- && Q9US47.2 RecName: Full=Putative succinate-semialdehyde dehydrogenase C1002.12c [NADP(+)]; Short=SSDH && PF00171:Aldehyde dehydrogenase family	Aldedh	63.9038	46.945	23.1915	14.6653	20.2707	17.3939
FOXG_11266	958.053	433.243	1.14441	0.00285258	0.0267564	protein_coding	- && P33750.1 RecName: Full=Protein SOF1; AltName: Full=U3 small nucleolar RNA-associated protein SOF1; Short=U3 snoRNA-associated protein SOF1 && PF04158:Sof1-like domain	-	36.9401	28.0172	58.9156	19.6756	16.9666	19.3745
FOXG_12279	154.221	43.489	1.82218	0.00286879	0.0268881	protein_coding	- && Q9ZU49.2 RecName: Full=Lipid phosphate phosphatase 1; Short=AtLPP1; AltName: Full=Phosphatidic acid phosphatase 1; Short=AtPAP1; AltName: Full=Prenyl diphosphate phosphatase && PF01569:PAP2 superfamily	-	4.91062	5.372	16.3575	3.27395	2.33339	1.9049
FOXG_06203	14456.3	6459.2	1.16227	0.0028787	0.0269515	protein_coding	- && - && -	-	258.943	218.443	419.689	105.748	128.764	166.307
FOXG_01504	99.8728	193.855	-0.955218	0.0028808	0.0269515	protein_coding	- && - && PF07992:Pyridine nucleotide-disulphide oxidoreductase	Pyr_redox_2	4.5567	6.17058	4.89083	9.02056	11.2518	10.0427
FOXG_11665	118.728	35.6561	1.73443	0.00288434	0.0269515	protein_coding	- && Q91WD7.1 RecName: Full=Kinesin-like protein KIF18A && PF00225:Kinesin motor domain	Kinesin	5.087	4.78706	13.7322	2.02073	1.97323	3.09541
FOXG_11769	1.00319	16.0396	-3.90597	0.00288653	0.0269515	protein_coding	- && P31723.2 RecName: Full=Mannosyl-oligosaccharide alpha-1,2-mannosidase; AltName: Full=Man(9)-alpha-mannosidase; Flags: Precursor && PF01532:Glycosyl hydrolase family 47	-	0	0.119774	0	0.49193	0.49371	0.929381
FOXG_02799	57.7808	16.295	1.82103	0.00288684	0.0269515	protein_coding	- && - && PF05368:NmrA-like family	NmrA	2.39508	2.66366	6.74269	1.06595	1.06981	1.19241
FOXG_13886	2032.05	959.025	1.08303	0.00289364	0.0269515	protein_coding	- && Q4IEK8.2 RecName: Full=ATP-dependent RNA helicase HAS1 && PF00271:Helicase conserved C-terminal domain|PF13959:Domain of unknown function (DUF4217)|PF00270:DEAD/DEAH box helicase	DEAD	77.064	55.3521	92.4247	45.7718	28.5813	31.7604
FOXG_03150	149.142	277.646	-0.896719	0.00289456	0.0269515	protein_coding	- && - && PF00730:HhH-GPD superfamily base excision DNA repair protein	HhH-GPD	7.34576	6.28827	6.25665	14.2505	12.3535	10.4248
FOXG_17389	22.4182	88.9489	-1.97951	0.00289628	0.0269515	protein_coding	- && B5ZA76.1 RecName: Full=Peptidoglycan deacetylase; Short=PG deacetylase; AltName: Full=Acetylxylan esterase && PF01522:Polysaccharide deacetylase	Polysacc_deac_1	0.744513	2.33538	0.834251	7.00198	2.69541	5.83278
FOXG_15264	7.33719	0	5.50895	0.00289861	0.0269515	protein_coding	- && - && -	-	1.09904	1.55136	3.02281	0	0	0
novel.1082	73.6178	18.9981	1.94748	0.00289899	0.0269515	-	- && - && -	-	1.00812	0.797755	2.94078	0.425059	0.444372	0.355514
FOXG_05427	487.944	915.24	-0.908045	0.00289931	0.0269515	protein_coding	- && Q40648.2 RecName: Full=Probable voltage-gated potassium channel subunit beta; AltName: Full=K(+) channel subunit beta && PF00248:Aldo/keto reductase family	Aldo_ket_red	24.1373	32.7084	37.8513	53.4687	62.9715	61.1836
FOXG_03533	100.172	223.733	-1.16115	0.00290245	0.0269606	protein_coding	- && - && PF04082:Fungal specific transcription factor domain	Fungal_trans	5.44272	6.4833	7.49535	19.4916	10.7431	13.1426
FOXG_12362	108.845	30.6884	1.8198	0.00290878	0.0269993	protein_coding	- && O60172.1 RecName: Full=Thiamine-repressible acid phosphatase SPBC21H7.03c; Flags: Precursor && PF00328:Histidine phosphatase superfamily (branch 2)	Acid_phosphat_A	3.10104	4.64042	7.83	1.65046	2.09026	0.649611
FOXG_11306	655.733	294.086	1.15676	0.00292194	0.0270899	protein_coding	- && - && PF02755:RPEL repeat	-	96.5509	115.654	142.71	34.1946	66.697	58.2825
FOXG_11444	468.047	69.9396	2.74457	0.00292289	0.0270899	protein_coding	- && E9R876.1 RecName: Full=MFS gliotoxin efflux transporter gliA; AltName: Full=Gliotoxin biosynthesis protein A && PF07690:Major Facilitator Superfamily	MFS_1	21.6171	29.0225	2.88089	0.628192	1.95444	5.41484
FOXG_12756	204.785	497.286	-1.28085	0.00293052	0.0271405	protein_coding	- && P53900.1 RecName: Full=Prefoldin subunit 4; AltName: Full=Genes involved in microtubule biogenesis protein 3; AltName: Full=Gim complex subunit 3; Short=GimC subunit 3 && PF01920:Prefoldin subunit	-	28.5593	31.4067	35.7227	118.339	62.3462	51.6798
FOXG_01267	1015.79	366.015	1.4721	0.00293852	0.0271843	protein_coding	- && Q0CJ61.1 RecName: Full=Efflux pump atB; AltName: Full=Terreic acid biosynthesis cluster protein B && PF07690:Major Facilitator Superfamily	MFS_1	21.6456	44.0516	58.551	21.0997	12.4426	11.2272
FOXG_10761	23.1005	0.275677	6.20413	0.00293961	0.0271843	protein_coding	- && - && PF15474:Meiotically up-regulated gene family	-	0.258743	0	1.42329	0	0.0200731	0
FOXG_00321	40.1295	117.137	-1.53713	0.00294222	0.027187	protein_coding	- && - && -	-	6.14553	6.93982	2.33716	18.3685	13.5614	13.0883
FOXG_11217	4071.73	1988.21	1.03422	0.00294542	0.027187	protein_coding	- && P35670.4 RecName: Full=Copper-transporting ATPase 2; AltName: Full=Copper pump 2; AltName: Full=Wilson disease-associated protein; Contains: RecName: Full=WND/140 kDa && PF00702:haloacid dehalogenase-like hydrolase|PF00403:Heavy-metal-associated domain|PF00122:E1-E2 ATPase	E1-E2_ATPase	62.2104	72.1505	85.1068	24.8585	37.7273	44.5794
FOXG_07518	1136.17	385.863	1.55835	0.00294643	0.027187	protein_coding	- && - && PF14388:Domain of unknown function (DUF4419)	-	49.4708	77.9412	28.2724	10.2377	24.5914	18.0438
FOXG_07911	5977.2	2158.78	1.46921	0.00295175	0.0272159	protein_coding	- && - && PF07217:Heterokaryon incompatibility protein Het-C	-	109.614	93.4114	250.325	38.605	59.8421	65.2889
FOXG_15621	5617.32	9791.55	-0.801701	0.00298645	0.0275155	protein_coding	- && O94300.1 RecName: Full=Putative xanthine/uracil permease C887.17 && PF00860:Permease family	-	186.925	177.62	212.132	385.623	276.389	343.193
FOXG_04045	96.0947	31.2319	1.62383	0.00299781	0.0275997	protein_coding	- && P94400.1 RecName: Full=Putative metal chaperone YciC && PF07683:Cobalamin synthesis protein cobW C-terminal domain|PF02492:CobW/HypB/UreG, nucleotide-binding domain	-	1.5317	4.09484	3.78725	0.914905	0.810191	1.3345
FOXG_04964	0.355349	10.6301	-4.73261	0.00300493	0.0276449	protein_coding	- && - && -	-	0.104434	0	0	0.645816	1.62038	0.85789
FOXG_08690	1992.85	845.854	1.23618	0.00301073	0.0276773	protein_coding	- && O14249.1 RecName: Full=probable cardiolipin-specific deacylase, mitochondrial; Flags: Precursor && PF00561:alpha/beta hydrolase fold	Abhydrolase_1	53.4384	58.8058	110.409	24.1524	35.6359	34.7153
FOXG_05933	12.7294	131.787	-3.36888	0.00301288	0.0276773	protein_coding	- && - && -	-	0.638154	2.00176	1.17012	0.65772	5.19829	33.589
FOXG_15284	38.5331	88.0345	-1.18801	0.00301873	0.0277046	protein_coding	- && O94491.1 RecName: Full=Uncharacterized transporter C417.10 && -	-	3.87601	2.9843	2.69207	5.92419	7.85916	8.04044
FOXG_02021	1358.05	607.847	1.15925	0.0030203	0.0277046	protein_coding	- && Q9P7C0.1 RecName: Full=Uncharacterized WD repeat-containing protein C2E1P5.05 && -	-	25.8772	25.745	47.6707	17.9745	13.2828	13.185
FOXG_13831	1249.99	732.029	0.77201	0.00303469	0.0278162	protein_coding	- && O13956.1 RecName: Full=Ribosome biogenesis protein tsr1 && PF04950:40S ribosome biogenesis protein Tsr1 and BMS1 C-terminal|PF08142:AARP2CN (NUC121) domain	-	32.0972	29.5985	32.7072	15.3305	19.9664	19.9882
novel.1080	5.34163	59.3313	-3.46287	0.0030384	0.0278297	-	- && - && -	-	1.21119	1.32974	0.493519	28.7115	0.939633	4.05351
FOXG_00808	35448.7	8044.32	2.13968	0.00304148	0.0278374	protein_coding	- && - && PF06687:SUR7/PalI family	-	685.171	602.281	3081.41	402.515	159.55	429.354
FOXG_07117	450.166	76.2323	2.56058	0.00308001	0.0281695	protein_coding	- && - && -	-	14.203	24.782	85.9648	15.0197	2.44858	3.69104
FOXG_08540	82.1883	174.328	-1.08086	0.0030915	0.028249	protein_coding	- && - && -	-	4.40852	4.73427	2.85299	9.14083	9.01297	7.29024
FOXG_01740	3918.8	1111.36	1.81806	0.00309324	0.028249	protein_coding	- && Q9P326.1 RecName: Full=Transcriptional regulatory protein pro1; AltName: Full=Arrested development protein 1 && PF00172:Fungal Zn(2)-Cys(6) binuclear cluster domain|PF11951:Fungal specific transcription factor domain	Zn_clus	22.1927	70.656	127.838	18.6863	18.4745	25.4253
FOXG_09131	253.18	61.3254	2.04506	0.0030991	0.0282818	protein_coding	- && Q9UV10.1 RecName: Full=Heterokaryon incompatibility protein 6, OR allele; Short=Het-6(OR) && PF06985:Heterokaryon incompatibility protein (HET)	-	4.17526	2.48296	14.0001	1.23271	1.57458	2.19658
FOXG_13948	794.95	1462.95	-0.879602	0.00310805	0.0283208	protein_coding	- && Q7LKZ6.1 RecName: Full=Probable phospholipase C1020.13c && PF02862:DDHD domain	-	17.7058	19.1904	16.7752	25.4628	33.6514	39.6574
FOXG_04726	0	7.59863	-5.20767	0.00311008	0.0283208	protein_coding	- && - && PF03055:Retinal pigment epithelial membrane protein	RPE65	0	0	0	0.237423	0.340403	0.360444
FOXG_07611	1933.46	1156.4	0.741421	0.00311018	0.0283208	protein_coding	- && P40977.1 RecName: Full=1-phosphatidylinositol 4,5-bisphosphate phosphodiesterase 1; AltName: Full=Phospholipase C-1; Short=PLC-1 && PF00388:Phosphatidylinositol-specific phospholipase C, X domain|PF00387:Phosphatidylinositol-specific phospholipase C, Y domain|PF00168:C2 domain	PI-PLC-X	32.7	38.8918	43.1961	23.2385	21.866	23.55
FOXG_01297	382.9	777.42	-1.02051	0.00311395	0.0283345	protein_coding	- && B8NM75.1 RecName: Full=Efflux pump ustT; AltName: Full=Ustiloxin B biosynthesis protein T && PF07690:Major Facilitator Superfamily	MFS_1	17.1339	15.6451	9.37241	27.6984	30.1051	27.7785
FOXG_06354	512.681	145.444	1.81863	0.00312215	0.0283883	protein_coding	- && P36605.1 RecName: Full=Histidinol-phosphate aminotransferase; AltName: Full=Imidazole acetol-phosphate transaminase && -	-	13.5364	11.7253	7.7835	0.920656	3.98025	4.47382
FOXG_15460	425.03	95.0754	2.15957	0.00313339	0.0284698	protein_coding	- && Q0CJ61.1 RecName: Full=Efflux pump atB; AltName: Full=Terreic acid biosynthesis cluster protein B && PF07690:Major Facilitator Superfamily	MFS_1	4.33466	4.70039	25.3003	2.95125	2.00432	2.72495
FOXG_04844	25.7346	101.091	-1.96528	0.00315383	0.0286347	protein_coding	- && P15325.2 RecName: Full=Quinate permease; AltName: Full=Quinate transporter && -	-	1.12184	1.6891	0.438826	6.86802	3.48125	2.41651
FOXG_13770	682.216	150.827	2.17786	0.00316047	0.0286741	protein_coding	- && Q4KLB0.2 RecName: Full=Glyoxalase domain-containing protein 5 && PF12681:Glyoxalase-like domain	-	78.1658	54.5593	27.4311	2.38592	18.2504	14.7716
FOXG_02540	1.40044	15.0656	-3.37374	0.00316556	0.0286994	protein_coding	- && Q9SMT7.1 RecName: Full=Oxalate--CoA ligase; AltName: Full=4-coumarate--CoA ligase isoform 8; Short=At4CL8; AltName: Full=4-coumarate--CoA ligase-like 10; AltName: Full=Acyl-activating enzyme 3; AltName: Full=Adenosine monophosphate binding protein 3; Short=AtMPBP3; AltName: Full=Oxalyl-CoA synthetase && PF00501:AMP-binding enzyme|PF00550:Phosphopantetheine attachment site	AMP-binding	0.041862	0.0131312	0	0.172582	0.151556	0.267464
novel.897	1163.96	478.385	1.2827	0.00317327	0.028748	-	- && S0DZM7.1 RecName: Full=Bikaverin polyketide synthase bik1; AltName: Full=Bikaverin biosynthesis protein 1 && -	-	63.3734	98.3631	129.402	48.5064	25.7201	45.4311
FOXG_17772	1558.05	932.06	0.741205	0.00317553	0.028748	protein_coding	- && - && PF00169:PH domain	PH	224.761	172.49	191.093	123.951	112.636	115.373
FOXG_08047	262.934	46.0461	2.5137	0.00320531	0.0289966	protein_coding	- && - && -	-	0.883569	2.68339	11.2917	0.65195	0.685467	1.26469
FOXG_07847	13.9928	65.5701	-2.22015	0.00321332	0.0290479	protein_coding	- && - && -	-	0.989138	1.55136	0.705321	1.65663	8.88866	4.66461
FOXG_09298	1388.18	585.845	1.24435	0.00321966	0.0290842	protein_coding	- && - && -	-	24.7618	35.7295	61.185	16.0108	16.5762	18.7632
FOXG_01817	1257.79	686.526	0.87341	0.0032447	0.0292892	protein_coding	- && - && PF01369:Sec7 domain|PF15410:Pleckstrin homology domain	Sec7	19.8472	14.6444	18.7289	7.99633	11.1164	9.936
FOXG_02125	1268.86	477.322	1.41033	0.00324971	0.0293094	protein_coding	- && Q9CQU3.1 RecName: Full=Protein RER1 >Q498C8.1 RecName: Full=Protein RER1 && PF03248:Rer1 family	-	55.2132	48.8379	123.607	22.424	27.2535	35.9634
FOXG_04756	16006.3	3785.01	2.08023	0.00325396	0.0293094	protein_coding	- && S0E2X6.1 RecName: Full=FAD-dependent monooxygenase bik2; AltName: Full=Bikaverin biosynthesis protein 2 && PF01494:FAD binding domain	FAD_binding_3	334.228	461.102	1361.53	313.322	80.4992	116.212
FOXG_05332	1177.5	2340.09	-0.991164	0.00325399	0.0293094	protein_coding	- && O13944.2 RecName: Full=Oxysterol-binding protein homolog C23H4.01c && PF01237:Oxysterol-binding protein|PF15409:Pleckstrin homology domain	-	22.9953	22.8983	30.5342	66.3943	43.6417	41.8512
FOXG_08605	1430.13	791.113	0.853833	0.00328157	0.0295365	protein_coding	- && O14053.1 RecName: Full=U3 small nucleolar RNA-associated protein 21 homolog; Short=U3 snoRNA-associated protein 21 && PF04192:Utp21 specific WD40 associated putative domain	-	30.3601	23.0726	35.6245	16.9512	16.034	16.2792
FOXG_00977	149.133	434.644	-1.54135	0.00329415	0.0296284	protein_coding	- && Q9UKM7.2 RecName: Full=Endoplasmic reticulum mannosyl-oligosaccharide 1,2-alpha-mannosidase; AltName: Full=ER alpha-1,2-mannosidase; AltName: Full=ER mannosidase 1; Short=ERMan1; AltName: Full=Man9GlcNAc2-specific-processing alpha-mannosidase; AltName: Full=Mannosidase alpha class 1B member 1 && PF01532:Glycosyl hydrolase family 47	-	7.28839	5.55551	2.45006	21.3524	11.2803	11.9411
novel.357	50.0378	13.0628	1.9495	0.00330164	0.0296682	-	- && - && -	-	1.9894	1.66861	2.43184	0.267443	0.335513	0.98685
FOXG_10327	200.841	42.6693	2.23268	0.00330458	0.0296682	protein_coding	- && - && -	-	8.41587	12.8394	50.8143	7.68824	2.96772	4.65546
FOXG_13641	1806.39	480.1	1.91173	0.00330571	0.0296682	protein_coding	- && - && -	-	216.785	230.45	128.828	14.8915	93.0134	45.2004
FOXG_15720	5.14912	26.7076	-2.37159	0.00331108	0.029695	protein_coding	- && O07622.1 RecName: Full=Putative Rieske 2Fe-2S iron-sulfur protein YhfW && PF00355:Rieske [2Fe-2S] domain|PF01266:FAD dependent oxidoreductase	DAO	0.333886	0.117825	0.153053	1.61308	0.647567	0.876161
FOXG_14656	43.2425	153.213	-1.82185	0.00331718	0.0297284	protein_coding	- && Q0GYU5.1 RecName: Full=D/L-glyceraldehyde reductase && PF00248:Aldo/keto reductase family	Aldo_ket_red	3.89893	2.72015	1.56129	16.9919	6.10168	5.89029
FOXG_01866	1529.71	2502.01	-0.709607	0.00332071	0.0297386	protein_coding	- && Q7SB54.3 RecName: Full=Sorting nexin-41; AltName: Full=Vacuolar sorting protein 6 && PF00787:PX domain|PF09325:Vps5 C terminal like	PX	56.8351	61.4496	49.6387	99.0835	86.8832	88.6907
FOXG_09433	936.03	427.888	1.12871	0.00334625	0.0299291	protein_coding	- && Q9LPG6.1 RecName: Full=Trifunctional UDP-glucose 4,6-dehydratase/UDP-4-keto-6-deoxy-D-glucose 3,5-epimerase/UDP-4-keto-L-rhamnose-reductase RHM2; AltName: Full=NDP-rhamnose synthase; AltName: Full=Protein MUCILAGE-MODIFIED 4; AltName: Full=Protein RHAMNOSE BIOSYNTHESIS 2; AltName: Full=Rhamnose biosynthetic enzyme 2; Short=AtRHM2; AltName: Full=UDP-L-rhamnose synthase MUM4; Includes: RecName…	-	25.9649	28.0419	45.9851	19.2198	12.4571	14.0324
FOXG_05653	45.4043	142.3	-1.64185	0.00334861	0.0299291	protein_coding	- && P0A0J8.1 RecName: Full=Antiseptic resistance protein >P0A0J9.1 RecName: Full=Antiseptic resistance protein && PF07690:Major Facilitator Superfamily	MFS_1	2.90965	2.36682	1.02483	3.77398	8.18743	7.7872
FOXG_12095	30.5897	7.31898	2.06831	0.00334918	0.0299291	protein_coding	- && M2SNN6.1 RecName: Full=Secondary metabolism regulator LAE1; AltName: Full=Methyltransferase LAE1; AltName: Full=Velvet complex subunit LAE1 && PF13489:Methyltransferase domain	-	1.04909	2.59148	2.00375	0.55752	0.254336	0.538618
FOXG_13331	13.9562	0.648683	4.52237	0.00335395	0.0299503	protein_coding	- && Q0CZD4.1 RecName: Full=Probable pectin lyase F-2; Short=PLF-2; Flags: Precursor && PF00544:Pectate lyase|PF00734:Fungal cellulose binding domain	-	0.16816	0.7121	0.770843	0	0	0.076743
FOXG_05361	4.43097	28.3929	-2.63524	0.00335892	0.0299732	protein_coding	- && - && -	-	0.257397	0.544995	0	1.74096	1.69734	1.70329
FOXG_06064	3481.71	1883.3	0.88649	0.00336249	0.0299733	protein_coding	- && - && -	-	63.0713	90.3832	98.368	47.2241	40.7354	48.2547
FOXG_14507	74.003	18.7359	1.97524	0.00336505	0.0299733	protein_coding	- && - && -	-	6.23157	6.51572	11.2851	3.83574	0.984787	1.26396
FOXG_14537	0	8.34067	-5.34022	0.00336614	0.0299733	protein_coding	- && - && -	-	0	0	0	1.36283	0.497367	1.90179
FOXG_00507	155.516	280.738	-0.853857	0.00337455	0.0300145	protein_coding	- && A4RN08.1 RecName: Full=ATP-dependent DNA helicase MPH1; AltName: Full=FANCM-like protein 1 && PF04851:Type III restriction enzyme, res subunit|PF00271:Helicase conserved C-terminal domain	Helicase_C	2.99575	2.85882	3.37832	6.44155	5.12279	5.10281
FOXG_01742	2106.63	1144.25	0.880769	0.00337834	0.0300145	protein_coding	- && - && -	-	48.8593	36.5539	36.7523	18.4141	21.854	26.0879
FOXG_09399	2440.79	4217.53	-0.789193	0.00338035	0.0300145	protein_coding	- && P23403.1 RecName: Full=40S ribosomal protein S20; AltName: Full=S22 && PF00338:Ribosomal protein S10p/S20e	Ribosomal_S10	237.6	251.291	276.949	472.045	492.956	358.325
FOXG_11434	1091.62	668.293	0.707676	0.00338039	0.0300145	protein_coding	- && - && -	-	60.7715	61.7001	68.8069	42.7887	35.5528	38.7598
FOXG_04433	649.431	1329.62	-1.03309	0.00338881	0.0300679	protein_coding	- && P32019.4 RecName: Full=Type II inositol 1,4,5-trisphosphate 5-phosphatase; AltName: Full=75 kDa inositol polyphosphate-5-phosphatase; AltName: Full=Phosphoinositide 5-phosphatase; Short=5PTase; Flags: Precursor && PF03372:Endonuclease/Exonuclease/phosphatase family	Exo_endo_phos	12.5967	16.3735	9.52731	20.663	30.5266	27.6286
FOXG_16844	137.452	491.978	-1.83824	0.00341613	0.0302888	protein_coding	- && - && PF01453:D-mannose binding lectin	B_lectin	43.6914	18.6412	9.27856	123.501	74.6849	58.1285
FOXG_12769	3564.87	837.295	2.08995	0.00342237	0.0303225	protein_coding	- && - && -	-	11.6333	22.6909	90.4941	9.57913	9.0057	10.7317
FOXG_07853	6909.46	3679.84	0.908886	0.00342927	0.030362	protein_coding	- && - && -	-	278.669	181.094	296.164	132.347	128.483	141.761
FOXG_14039	101.897	42.3667	1.26444	0.00343296	0.0303732	protein_coding	- && Q6P882.1 RecName: Full=Zinc finger and BTB domain-containing protein 8A.2 && -	-	5.98107	5.1649	9.03155	2.17569	3.0024	3.21127
novel.111	93.8895	6.61652	3.83757	0.00344614	0.0304681	-	- && - && -	-	1.21367	1.54184	13.2781	0	0.188311	0.941599
FOXG_06109	702.217	331.282	1.08434	0.00345208	0.0304967	protein_coding	- && P78970.2 RecName: Full=Sphingosine N-acyltransferase lag1; AltName: Full=Longevity assurance factor 1; AltName: Full=Longevity assurance protein 1 && PF03798:TLC domain|PF08390:TRAM1-like protein	LAG1	28.4401	28.1806	30.9204	8.6635	15.0871	17.5482
FOXG_05850	47.3321	14.5819	1.69011	0.00345553	0.0304967	protein_coding	- && - && -	-	4.07978	4.60707	6.83948	1.17136	2.44162	1.17033
FOXG_09683	13.8605	118.274	-3.08743	0.0034567	0.0304967	protein_coding	- && - && -	-	2.49512	1.761	0.610008	35.392	2.03248	4.09932
FOXG_02032	571.74	275.515	1.05182	0.00345926	0.0304977	protein_coding	- && Q9HEG2.1 RecName: Full=60S ribosomal subunit assembly/export protein loc-1 && -	-	55.6979	51.8598	81.9036	34.498	33.8007	23.0006
FOXG_01087	195.056	431.651	-1.14457	0.00346942	0.0305657	protein_coding	- && - && -	-	17.383	13.3339	9.37452	23.9946	37.7936	26.9324
FOXG_16868	55.8681	13.9853	2.00159	0.00347909	0.0306292	protein_coding	- && - && PF13489:Methyltransferase domain	-	7.21247	4.6153	3.2915	1.93274	0.447631	1.4044
FOXG_10855	76.1238	7.67369	3.30358	0.00348544	0.0306636	protein_coding	- && B8NPT0.1 RecName: Full=Probable feruloyl esterase B-2; AltName: Full=Ferulic acid esterase B-2; Short=FAEB-2; Flags: Precursor && PF07519:Tannase and feruloyl esterase	-	0.770936	0.36274	9.18832	0.484193	0.336424	0.219895
FOXG_08096	47.9848	118.098	-1.29224	0.00349024	0.0306841	protein_coding	- && - && -	-	4.38435	4.35938	2.42691	6.77817	9.69064	11.0238
FOXG_15353	72.4346	21.8273	1.73326	0.00349645	0.030717	protein_coding	- && - && -	-	3.59514	2.08837	3.36384	1.1322	0.378764	1.21534
FOXG_13651	87.6781	31.3151	1.48516	0.0035038	0.03076	protein_coding	- && - && -	-	11.7662	27.4682	16.5958	8.3956	5.96841	5.57628
FOXG_03653	919.584	1611.03	-0.808602	0.00352245	0.0309019	protein_coding	- && P36136.1 RecName: Full=Sedoheptulose 1,7-bisphosphatase && PF00300:Histidine phosphatase superfamily (branch 1)	-	31.5688	34.0557	25.6546	61.0472	51.636	47.2294
FOXG_09958	244.479	70.0667	1.80109	0.00352794	0.0309218	protein_coding	- && - && -	-	6.55955	8.57331	26.6537	4.83576	3.20409	3.93601
FOXG_05686	7096.67	1848.99	1.94033	0.00352967	0.0309218	protein_coding	- && - && -	-	475.475	377.609	2064.18	260.722	257.359	241.992
FOXG_08074	439.903	877.991	-0.995926	0.00356026	0.0311669	protein_coding	- && O94474.1 RecName: Full=Superkiller protein 3 && PF13414:TPR repeat|PF14559:Tetratricopeptide repeat	-	7.109	8.40048	4.5831	14.1897	13.4982	12.4144
FOXG_09795	2080.38	687.277	1.5976	0.00356264	0.0311669	protein_coding	- && Q41359.1 RecName: Full=Pathogenesis-related protein PR-1 type; Flags: Precursor && PF00188:Cysteine-rich secretory protein family	SCP	54.853	94.3377	186.373	53.3004	28.1029	29.454
FOXG_03748	1040.29	1788.5	-0.781472	0.0035682	0.0311937	protein_coding	- && - && PF00172:Fungal Zn(2)-Cys(6) binuclear cluster domain	Zn_clus	31.3761	29.3596	25.5934	41.4636	54.4706	52.4855
FOXG_13633	401.677	64.4933	2.63762	0.00357174	0.0312027	protein_coding	- && P67344.1 RecName: Full=Protein-ADP-ribose hydrolase >P67343.1 RecName: Full=Protein-ADP-ribose hydrolase && PF01661:Macro domain	A1pp	4.20158	6.82444	54.0336	5.07191	2.58978	2.78428
FOXG_10388	74.8801	5.64349	3.74287	0.00358067	0.0312368	protein_coding	- && - && -	-	1.35764	12.9584	26.5533	0	0.601856	2.47835
FOXG_14725	0	12.1894	-5.89312	0.00358292	0.0312368	protein_coding	- && - && -	-	0	0	0	1.73832	0.183643	0.108031
novel.962	28.9342	7.59466	1.93599	0.00358316	0.0312368	-	- && - && -	-	1.06229	0.589542	0.566033	0.231606	0.126788	0.223753
novel.673	19.3784	75.9941	-1.95925	0.00359484	0.0313167	-	- && Q9HDX1.1 RecName: Full=Uncharacterized transcriptional regulatory protein PB1A11.04c && PF04082:Fungal specific transcription factor domain|PF00172:Fungal Zn(2)-Cys(6) binuclear cluster domain	Fungal_trans	0.965494	0.746322	0.168603	3.3851	2.00631	1.9828
FOXG_13475	25.9366	3.02351	3.07294	0.00360139	0.0313519	protein_coding	- && - && -	-	1.23526	1.28479	2.22524	0.452298	0.100875	0
FOXG_04242	870.097	528.788	0.718057	0.0036153	0.0314511	protein_coding	- && Q8H116.1 RecName: Full=Mannosyl-oligosaccharide 1,2-alpha-mannosidase MNS2; Short=AtMANIa; AltName: Full=Alpha-mannosidase IA && PF01532:Glycosyl hydrolase family 47	-	25.2861	25.186	28.1998	17.8572	14.8809	15.0736
FOXG_01032	3123.83	1089.23	1.52006	0.0036326	0.0315795	protein_coding	- && Q12627.2 RecName: Full=D-lactate dehydrogenase [cytochrome], mitochondrial; AltName: Full=D-lactate ferricytochrome C oxidoreductase; Short=D-LCR; Flags: Precursor && PF01565:FAD binding domain|PF02913:FAD linked oxidases, C-terminal domain	FAD_binding_4	119.168	124.98	37.3866	39.9063	32.2741	25.9865
FOXG_06055	117.469	24.476	2.25857	0.00364207	0.0316399	protein_coding	- && - && -	-	4.33511	3.90713	11.9419	0.519172	2.79473	0.891681
FOXG_08418	6743.93	2914.22	1.21043	0.0036487	0.031658	protein_coding	- && - && -	-	117.011	107.848	218.478	47.4728	73.6144	70.4899
FOXG_03452	14.4184	43.2557	-1.58157	0.00364924	0.031658	protein_coding	- && - && -	-	1.14131	0.656345	0.775078	2.10755	2.31194	3.29879
FOXG_03359	19453.3	7014.37	1.4716	0.00366011	0.0317155	protein_coding	- && O43301.2 RecName: Full=Heat shock 70 kDa protein 12A && PF00012:Hsp70 protein	HSP70	297.041	285.756	784.617	206.075	131.789	155.19
FOXG_08818	5.78951	61.8113	-3.39411	0.00366095	0.0317155	protein_coding	- && H3JQW0.1 RecName: Full=2-oxo-Delta(3)-4,5,5-trimethylcyclopentenylacetyl-CoA monooxygenase; Short=OTEMO; AltName: Full=(2,2,3-trimethyl-5-oxocyclopent-3-enyl)acetyl-CoA 1,5-monooxygenase; AltName: Full=MO2 && PF13738:Pyridine nucleotide-disulphide oxidoreductase	-	0.209436	0.47301	0	5.472	0.55243	1.26166
FOXG_00543	11535.5	5391.92	1.09721	0.00366589	0.0317363	protein_coding	- && - && PF00170:bZIP transcription factor	bZIP_1	188.359	302.043	297.154	150.589	85.2223	132.308
FOXG_11422	870.384	209.3	2.05545	0.00367581	0.03178	protein_coding	- && - && PF07247:Alcohol acetyltransferase	-	17.8568	14.8715	76.6167	13.1821	5.81833	7.29363
novel.793	3.80675	24.0288	-2.67654	0.00367748	0.03178	-	- && - && -	-	0.440083	0.414135	0.717276	6.00988	1.36565	2.54398
FOXG_02221	14083.7	5985.55	1.2345	0.00367858	0.03178	protein_coding	- && Q12427.1 RecName: Full=Protein STB3; AltName: Full=SIN3-binding protein 3 && PF10330:Putative Sin3 binding protein	-	413.507	535.939	265.343	116.924	226.942	172.416
FOXG_06816	19.2053	3.45213	2.46753	0.0036834	0.0317996	protein_coding	- && - && PF05699:hAT family C-terminal dimerisation region	hATC	0.445271	0.698362	0.861807	0.0573654	0.201506	0.101604
FOXG_05498	163.815	356.958	-1.12158	0.00368742	0.0318123	protein_coding	- && Q03266.1 RecName: Full=Aminodeoxychorismate lyase; AltName: Full=4-amino-4-deoxychorismate lyase; Short=ADC lyase; Short=ADCL && PF01063:Amino-transferase class IV	-	12.9692	12.3378	7.36364	19.7215	29.7993	21.6697
FOXG_01047	207.727	406.7	-0.968169	0.00370334	0.0319275	protein_coding	- && O69763.1 RecName: Full=Vanillin dehydrogenase && PF00171:Aldehyde dehydrogenase family	Aldedh	9.44343	6.21035	5.6604	14.1203	13.832	13.7777
FOXG_05555	606.514	1494.86	-1.30073	0.00372379	0.0320817	protein_coding	- && - && PF00857:Isochorismatase family|PF14497:Glutathione S-transferase, C-terminal domain|PF13532:2OG-Fe(II) oxygenase superfamily	Isochorismatase	18.999	15.1282	6.76523	36.5579	32.1922	32.0363
FOXG_05667	4.10403	29.8276	-2.86707	0.00375282	0.032287	protein_coding	- && Q9UT46.4 RecName: Full=Transcriptional regulatory protein moc3; AltName: Full=Multicopy suppressor of overexpressed cyr1 protein 3 && PF00172:Fungal Zn(2)-Cys(6) binuclear cluster domain	Zn_clus	0.336115	0.105432	0.205433	3.29099	0.695348	0.715834
FOXG_05481	85.4986	175.061	-1.03045	0.00375477	0.032287	protein_coding	- && - && -	-	7.10692	5.69463	4.12871	12.2383	11.5729	10.8541
FOXG_02711	5.97597	25.946	-2.1209	0.00375765	0.032287	protein_coding	- && - && PF13343:Bacterial extracellular solute-binding protein	-	0.412141	0.3232	0.419834	0.902652	1.91842	2.19437
FOXG_03742	14738.8	7322.72	1.00917	0.00375798	0.032287	protein_coding	- && Q10260.1 RecName: Full=Uncharacterized protein C56F8.12 && PF10361:Protein of unknown function (DUF2434)	-	293.526	435.228	516.086	174.648	195.723	248.107
FOXG_14573	23.7762	185.15	-2.9546	0.0037652	0.0323268	protein_coding	- && Q8K1N1.1 RecName: Full=Calcium-independent phospholipase A2-gamma; AltName: Full=Intracellular membrane-associated calcium-independent phospholipase A2 gamma; Short=iPLA2-gamma; AltName: Full=Patatin-like phospholipase domain-containing protein 8 && PF01734:Patatin-like phospholipase	-	1.47318	2.48383	0.150068	24.436	2.95246	4.59417
FOXG_16615	0.868757	13.0202	-4.06337	0.0037773	0.0323999	protein_coding	- && - && -	-	0	0	0.233164	1.32699	1.03584	1.13164
FOXG_04217	2941.05	5193.31	-0.820284	0.0037789	0.0323999	protein_coding	- && Q9C285.1 RecName: Full=60S ribosomal protein L12 && PF03946:Ribosomal protein L11, N-terminal domain|PF00298:Ribosomal protein L11, RNA binding domain	-	364.53	262.187	287.258	464.198	551.892	597.81
FOXG_12843	4672.6	2094.35	1.15767	0.0037854	0.0324333	protein_coding	- && A6RMY5.1 RecName: Full=Nucleolar protein 58 && PF01798:snoRNA binding domain, fibrillarin|PF08156:NOP5NT (NUC127) domain	-	131.525	91.3938	181.728	43.3171	69.6871	68.3661
FOXG_07603	2263.46	756.68	1.5808	0.00379519	0.0324948	protein_coding	- && P27121.1 RecName: Full=Ornithine decarboxylase; Short=ODC && PF02784:Pyridoxal-dependent decarboxylase, pyridoxal binding domain|PF00278:Pyridoxal-dependent decarboxylase, C-terminal sheet domain	-	62.6423	50.3739	95.0188	9.18962	30.2784	30.0786
FOXG_01579	1374.7	413.036	1.73431	0.00381482	0.0326405	protein_coding	- && P53049.1 RecName: Full=Oligomycin resistance ATP-dependent permease YOR1 && PF00005:ABC transporter|PF00664:ABC transporter transmembrane region	ABC_membrane	10.6166	11.1088	37.9713	8.15891	4.93222	4.84512
FOXG_06342	1222.53	6333.36	-2.37291	0.00384012	0.0328344	protein_coding	- && Q01358.1 RecName: Full=Protein bli-3 && PF16242:Pyridoxamine 5'-phosphate oxidase like	-	177.112	134.002	9.92393	640.244	522.171	500.728
FOXG_01850	771.102	320.272	1.26698	0.0038443	0.0328362	protein_coding	- && A4QTC6.1 RecName: Full=ATP-dependent RNA helicase MRH4, mitochondrial; Flags: Precursor && PF00270:DEAD/DEAH box helicase|PF00271:Helicase conserved C-terminal domain	DEAD	18.9558	19.9032	43.2443	10.1779	12.1814	11.7417
FOXG_14752	14.5609	1.15137	3.64659	0.00384775	0.0328362	protein_coding	- && P40474.1 RecName: Full=Quinidine resistance protein 2 && PF07690:Major Facilitator Superfamily	MFS_1	0.421337	0.352439	1.14454	0	0.108957	0.0427301
FOXG_13401	22.7819	64.6359	-1.50306	0.00384821	0.0328362	protein_coding	- && - && -	-	3.72644	1.92304	2.05719	9.38493	6.99423	5.48593
FOXG_13069	83.3363	31.995	1.38487	0.00385221	0.0328478	protein_coding	- && - && -	-	8.51119	5.62819	3.84295	1.95595	2.4984	2.44953
novel.743	1.0451	14.8304	-3.7758	0.00388486	0.0331036	-	- && - && -	-	0.109817	0.051671	0	1.01866	1.02234	0.250586
FOXG_01836	6185.64	2141.73	1.53005	0.00389645	0.0331797	protein_coding	- && P38590.2 RecName: Full=Tyrosine-protein phosphatase MSG5 && PF00782:Dual specificity phosphatase, catalytic domain	DSPc	101.647	74.6819	218.712	65.0123	30.7752	40.9927
FOXG_07539	1019.01	471.746	1.11122	0.00390183	0.0332028	protein_coding	- && Q9US54.1 RecName: Full=Transcription initiation factor TFIID subunit 11; AltName: Full=TBP-associated factor 11 && PF04719:hTAFII28-like protein conserved region	-	34.3476	49.1357	58.4423	15.4559	22.6919	27.5559
FOXG_04285	748.312	210.534	1.82894	0.003915	0.033277	protein_coding	- && - && -	-	13.8976	21.5789	69.0456	12.124	8.08623	9.19654
FOXG_07953	201.677	583.157	-1.5303	0.00391588	0.033277	protein_coding	- && Q9L9F8.1 RecName: Full=Short-chain reductase protein NovJ; AltName: Full=Novobiocin biosynthesis protein J && PF00106:short chain dehydrogenase	adh_short	16.1202	12.259	5.3808	19.8638	43.3325	34.4222
FOXG_09313	2402.66	1054.1	1.18854	0.00391906	0.0332813	protein_coding	- && Q9USM7.1 RecName: Full=Mitochondrial import inner membrane translocase subunit tim23 && PF02466:Tim17/Tim22/Tim23/Pmp24 family	-	113.399	112.658	201.094	42.8273	70.4773	74.0961
FOXG_01091	18208.1	5381.87	1.75837	0.00394527	0.0334811	protein_coding	- && Q7TTP2.1 RecName: Full=Flavohemoprotein; AltName: Full=Flavohemoglobin; AltName: Full=Hemoglobin-like protein; AltName: Full=Nitric oxide dioxygenase; Short=NO oxygenase; Short=NOD >Q7WHW5.1 RecName: Full=Flavohemoprotein; AltName: Full=Flavohemoglobin; AltName: Full=Hemoglobin-like protein; AltName: Full=Nitric oxide dioxygenase; Short=NO oxygenase; Short=NOD && -	-	306.674	247.865	662.562	212.307	61.9527	85.4852
FOXG_11121	1.0451	12.1972	-3.48325	0.00395028	0.0334856	protein_coding	- && W7MLD3.1 RecName: Full=Efflux pump FUS6; AltName: Full=Fusarin biosynthesis protein 6 && PF07690:Major Facilitator Superfamily	MFS_1	0.094784	0.0445977	0	0.512873	0.551496	0.562336
FOXG_08367	91.9001	36.7365	1.32812	0.00395195	0.0334856	protein_coding	- && Q870L2.1 RecName: Full=Siderophore iron transporter mirB; AltName: Full=Major facilitator iron-regulated transporter B; AltName: Full=Triacetylfusarinine C permease && PF07690:Major Facilitator Superfamily	MFS_1	3.91185	4.19656	2.00837	1.30025	1.24426	1.49961
FOXG_00145	640.413	1181.14	-0.882844	0.00395385	0.0334856	protein_coding	- && - && -	-	45.0491	40.5116	34.5397	92.0537	64.0039	65.4484
FOXG_04542	368.067	110.738	1.73167	0.00396794	0.0335775	protein_coding	- && Q8NK92.2 RecName: Full=Aorsin; Flags: Precursor && PF09286:Pro-kumamolisin, activation domain|PF06042:Nucleotidyltransferase|PF00082:Subtilase family	Peptidase_S8	5.93483	5.55535	21.0349	3.30113	3.04511	3.43934
FOXG_05231	1134.97	2132.9	-0.910136	0.00397008	0.0335775	protein_coding	- && - && PF04828:Glutathione-dependent formaldehyde-activating enzyme	-	195.926	161.545	180.603	244.69	378.232	388.259
FOXG_03062	100.846	24.9426	2.01586	0.00397512	0.0335973	protein_coding	- && - && -	-	12.5132	17.7939	48.6077	3.22421	6.90322	9.39085
FOXG_00334	43.1721	91.0407	-1.08146	0.00397787	0.0335978	protein_coding	- && - && -	-	2.12626	1.89828	2.59914	4.0879	5.20238	4.67764
FOXG_08184	1223.65	507.082	1.27028	0.00399508	0.0337203	protein_coding	- && - && -	-	26.8683	24.5711	48.9094	18.9219	12.502	10.1606
FOXG_13242	493.327	859.636	-0.80058	0.00400346	0.0337682	protein_coding	- && - && PF07217:Heterokaryon incompatibility protein Het-C	-	18.2484	16.4528	13.5541	31.6779	25.5365	26.8718
FOXG_14960	0	11.0479	-5.75182	0.00404282	0.0340771	protein_coding	- && - && PF00534:Glycosyl transferases group 1	Glycos_transf_1	0	0	0	1.09789	0.432874	0.0462988
FOXG_02978	8.90314	46.6593	-2.41936	0.00405188	0.0341304	protein_coding	- && - && PF08318:COG4 transport protein	-	0.234825	0.0315684	0.574099	1.5818	1.3533	1.46972
FOXG_12182	42.7625	5.04248	3.10455	0.00407405	0.034294	protein_coding	- && - && -	-	1.24532	2.65629	6.0891	0.064175	0.128815	0.985099
novel.649	0.710699	12.2448	-4.06153	0.00410047	0.0344713	-	- && - && -	-	0.302357	0	0	1.7529	1.52468	1.93181
FOXG_14921	16.4911	124.413	-2.90505	0.00410339	0.0344713	protein_coding	- && P19752.1 RecName: Full=30 kDa heat shock protein && PF00011:Hsp20/alpha crystallin family	-	2.37587	2.87458	0	5.77198	21.2405	12.5983
FOXG_00041	695.451	1416.41	-1.02611	0.0041034	0.0344713	protein_coding	- && - && -	-	31.9853	25.1796	23.3989	74.4598	43.7837	45.8391
FOXG_03824	4452.96	1924.52	1.21013	0.00413742	0.0347338	protein_coding	- && O60100.1 RecName: Full=Probable importin subunit beta-4; AltName: Full=Importin-123; AltName: Full=Karyopherin subunit beta-4; AltName: Full=Karyopherin-123 && -	-	255.321	150.337	347.518	137.8	92.6968	95.0163
novel.963	78.9552	24.1153	1.7095	0.00419306	0.0351771	-	- && - && -	-	5.73176	3.29022	3.71345	0.664594	2.17886	1.04632
FOXG_08412	534.728	883.17	-0.723376	0.00425795	0.0356939	protein_coding	- && P53981.1 RecName: Full=Uncharacterized phosphatase YNL010W && PF12710:haloacid dehalogenase-like hydrolase	-	40.0304	40.4473	33.3929	68.7304	60.7016	58.6393
FOXG_01001	4424.61	6878.24	-0.636468	0.00426037	0.0356939	protein_coding	- && P0CX47.1 RecName: Full=40S ribosomal protein S11-A; AltName: Full=RP41; AltName: Full=S18; AltName: Full=YS12 >P0CX48.1 RecName: Full=40S ribosomal protein S11-B; AltName: Full=RP41; AltName: Full=S18; AltName: Full=YS12 && PF00366:Ribosomal protein S17|PF16205:Ribosomal_S17 N-terminal	-	304.376	286.823	275.267	424.841	489.703	432.413
FOXG_03560	524.28	864.297	-0.721468	0.00426874	0.03574	protein_coding	- && O74977.1 RecName: Full=VMS1 homolog C1827.04 && PF13857:Ankyrin repeats (many copies)	-	17.2501	16.3616	16.7857	30.8933	28.2756	23.9136
FOXG_16914	0	8.21908	-5.32436	0.0042812	0.0358202	protein_coding	- && - && -	-	0	0	0	3.29099	0.869186	1.02262
FOXG_02100	471.073	182.631	1.36667	0.00428599	0.0358362	protein_coding	- && - && -	-	9.18186	11.0081	23.1268	4.97585	4.68966	7.12803
novel.344	348.719	1362.63	-1.96557	0.00429692	0.0359036	-	- && - && -	-	16.9906	10.3686	3.98207	15.6023	38.4781	68.3866
FOXG_00431	1074.81	482.095	1.15611	0.00430706	0.035941	protein_coding	- && - && -	-	35.5026	25.7884	54.7992	21.5097	15.007	15.5542
FOXG_15480	2560.42	1373.77	0.898228	0.00430716	0.035941	protein_coding	- && - && -	-	97.008	124.572	151.009	56.9595	65.3093	77.6404
FOXG_11333	28.9881	75.5125	-1.38877	0.00431498	0.0359822	protein_coding	- && P50166.1 RecName: Full=D-arabinitol 2-dehydrogenase [ribulose-forming]; Short=ARDH && PF00106:short chain dehydrogenase	adh_short	1.53379	1.92447	2.49987	6.88785	5.09959	3.53321
novel.611	10.6833	36.8751	-1.76781	0.00432835	0.0360696	-	- && - && -	-	0.682164	0.748933	0.277959	1.49404	2.38148	2.02358
FOXG_02035	861.284	514.823	0.742089	0.00433602	0.0361094	protein_coding	- && Q9USN3.3 RecName: Full=Probable U3 small nucleolar RNA-associated protein 13; Short=U3 snoRNA-associated protein 13 && PF08625:Utp13 specific WD40 associated domain	-	23.6144	17.987	21.0885	13.1356	12.7216	11.615
novel.741	20.9693	61.4057	-1.53641	0.00435229	0.0362077	-	- && - && -	-	2.08613	2.80447	0.971461	6.75744	5.24055	5.16826
FOXG_08391	32.9754	89.2961	-1.43566	0.00435363	0.0362077	protein_coding	- && - && PF05368:NmrA-like family	NmrA	3.19919	2.00704	1.86223	9.12641	5.49566	4.5191
FOXG_13859	41.7034	94.747	-1.1846	0.0043595	0.036212	protein_coding	- && Q9P5M9.1 RecName: Full=Meiotically up-regulated gene 14 protein && PF00596:Class II Aldolase and Adducin N-terminal domain	Aldolase_II	3.13629	3.25407	3.04738	9.51087	6.42592	5.50504
FOXG_12208	41.8197	186.548	-2.15151	0.00435996	0.036212	protein_coding	- && - && -	-	3.03194	3.49368	0.756377	3.58726	10.9928	17.9032
FOXG_08374	949.075	1784.49	-0.911212	0.00436538	0.036212	protein_coding	- && Q9Y7K0.1 RecName: Full=UPF0659 protein C216.03 && PF13460:NAD(P)H-binding	-	65.7456	55.4943	69.2101	155.109	103.338	99.6457
FOXG_05087	28.0424	9.02071	1.63945	0.00436575	0.036212	protein_coding	- && - && -	-	2.17052	1.77021	1.76883	0.671122	0.505163	0.660375
FOXG_05536	2839.27	932.49	1.60617	0.00438253	0.0363269	protein_coding	- && - && -	-	109.844	217.168	259.66	111.471	41.8675	39.3395
FOXG_13330	1594.53	706.475	1.17423	0.00439673	0.0364131	protein_coding	- && Q56318.2 RecName: Full=Uncharacterized oxidoreductase TM_0019 && -	-	19.1927	35.8429	47.3686	14.6771	15.1551	15.5391
FOXG_11638	18.6691	1.09873	4.0517	0.00440209	0.0364131	protein_coding	- && - && -	-	2.01543	0.367083	1.03315	0.201021	0	0
FOXG_16883	2788.18	1055.3	1.40147	0.00440611	0.0364131	protein_coding	- && P19145.2 RecName: Full=General amino-acid permease GAP1 && PF00324:Amino acid permease	AA_permease	73.1125	82.5279	128.352	58.53	23.025	25.9333
FOXG_08912	18557	6125.52	1.59908	0.00440741	0.0364131	protein_coding	- && P19145.2 RecName: Full=General amino-acid permease GAP1 && PF00324:Amino acid permease	AA_permease	471.058	612.197	966.53	97.9112	207.402	371.305
FOXG_13774	193.085	339.275	-0.813994	0.00440752	0.0364131	protein_coding	- && - && -	-	7.38388	7.70292	7.83977	15.688	13.1589	11.438
FOXG_03371	6.33132	0	5.30176	0.00441153	0.0364222	protein_coding	- && - && -	-	1.36915	0.920299	1.19546	0	0	0
FOXG_00254	1643.4	924.208	0.830088	0.00441613	0.036436	protein_coding	- && A6S4J2.1 RecName: Full=Ribosome biogenesis protein nsa2 && PF01201:Ribosomal protein S8e	-	121.678	126.653	160.629	67.3297	91.3098	71.3498
FOXG_16980	9.52469	0.600019	4.02635	0.00443538	0.0365706	protein_coding	- && B8NM74.1 RecName: Full=Tyrosinase ustQ; AltName: Full=Ustiloxin B biosynthesis protein Q && PF00264:Common central domain of tyrosinase	-	0.748905	0.576612	0.499343	0	0.0528178	0.0621415
FOXG_10276	123.638	267.636	-1.11348	0.00443903	0.0365765	protein_coding	- && P32839.2 RecName: Full=Mitochondrial chaperone BCS1 && PF00004:ATPase family associated with various cellular activities (AAA)	AAA	10.0582	6.41191	6.10794	20.5159	15.5056	12.8528
FOXG_00076	218.34	63.5316	1.78119	0.00444391	0.0365926	protein_coding	- && - && -	-	71.0618	84.59	217.536	17.8407	38.6376	52.1105
FOXG_03838	60.2693	160.792	-1.41288	0.00444915	0.0366116	protein_coding	- && Q10085.1 RecName: Full=Uncharacterized transporter C11D3.06 && PF01554:MatE	MatE	3.9485	2.30019	1.7238	9.88321	5.25123	6.1353
FOXG_11153	41609	20886.1	0.994338	0.00446761	0.0367392	protein_coding	- && E9EPV1.2 RecName: Full=BZIP-type transcription factor MBZ1 && PF00170:bZIP transcription factor	bZIP_1	959.527	1041.04	1676.3	698.771	525.415	621.46
FOXG_01942	2933.98	1401.98	1.06559	0.00447682	0.0367907	protein_coding	- && - && PF12146:Serine aminopeptidase, S33	-	202.898	146.589	148.062	53.9412	78.2594	105.55
FOXG_10905	3.17241	18.5685	-2.51657	0.00450611	0.037007	protein_coding	- && - && -	-	0.699391	1.09692	0.284978	5.76668	3.43636	2.97902
FOXG_08737	2.71708	21.594	-2.93842	0.00453525	0.0372219	protein_coding	- && - && PF11951:Fungal specific transcription factor domain	-	0.12612	0.35605	0	1.90105	1.12519	0.805802
FOXG_04144	567.398	261.298	1.11741	0.00454228	0.0372338	protein_coding	- && P23622.3 RecName: Full=Sulfate permease 2; AltName: Full=Sulfate permease II && -	-	13.6665	12.4201	20.6409	9.5688	6.4477	5.50244
FOXG_00618	11103.8	5788.67	0.939751	0.00454418	0.0372338	protein_coding	- && Q06315.1 RecName: Full=Protein SKG3; AltName: Full=Suppressor of lethality of KEX2-GAS1 double null mutant protein 3 && -	-	177.884	149.737	181.812	61.3732	104.775	99.4321
FOXG_17420	1705.96	413.533	2.04467	0.00454965	0.0372338	protein_coding	- && Q12609.3 RecName: Full=Probable sterigmatocystin biosynthesis P450 monooxygenase stcF; AltName: Full=Cytochrome P450 60A2 && PF00067:Cytochrome P450	p450	22.4721	58.5085	137.851	11.8742	10.4673	30.7044
FOXG_15857	73.7798	29.5969	1.32034	0.00455291	0.0372338	protein_coding	- && - && -	-	2.57328	1.57276	1.362	0.635701	0.823229	0.750626
FOXG_09022	104.761	23.9901	2.12229	0.00455444	0.0372338	protein_coding	- && - && -	-	1.16294	4.04075	7.98271	1.48672	0.798101	0.734859
FOXG_12205	1.06605	42.0508	-5.27879	0.00455461	0.0372338	protein_coding	- && - && -	-	0.188664	0	0	7.04876	0.0487881	0.344403
FOXG_08848	768.017	1383.78	-0.849513	0.00459033	0.0375012	protein_coding	- && O74503.1 RecName: Full=Upstream activation factor subunit spp27; AltName: Full=Upstream activation factor 27 KDa subunit; Short=p27; AltName: Full=Upstream activation factor 30 KDa subunit; Short=p30; AltName: Full=Upstream activation factor subunit uaf30 && PF02201:SWIB/MDM2 domain|PF08766:DEK C terminal domain	-	36.328	33.5521	34.1142	79.7064	54.3503	53.3163
FOXG_00881	351.427	607.77	-0.78949	0.00462617	0.0377693	protein_coding	- && Q7SHQ1.1 RecName: Full=Cysteine synthase 2; Short=CS 2; AltName: Full=Cysteine synthase-like protein; Short=CSl; AltName: Full=O-acetylserine (thiol)-lyase 2; Short=OAS-TL 2; AltName: Full=O-acetylserine sulfhydrylase 2 && PF00291:Pyridoxal-phosphate dependent enzyme	PALP	20.2855	16.2162	14.6757	27.201	30.5111	30.796
FOXG_10637	51.0569	2.75677	4.19456	0.00463826	0.0378432	protein_coding	- && - && PF00722:Glycosyl hydrolases family 16	-	1.14581	1.3093	9.30424	0	0.634937	0
FOXG_10350	1725.75	901.98	0.935753	0.00464291	0.0378564	protein_coding	- && Q04225.1 RecName: Full=Ribosome assembly protein RRB1 && PF12265:Histone-binding protein RBBP4 or subunit C of CAF1 complex	-	63.2996	62.4059	99.6715	34.6171	43.743	39.4351
novel.1003	0.355349	9.60244	-4.5885	0.0046543	0.0379155	-	- && - && -	-	0.159172	0	0	1.72255	1.85226	0.726412
FOXG_01436	151.74	271.116	-0.836196	0.00465624	0.0379155	protein_coding	- && - && -	-	8.41758	7.10015	6.39965	14.6005	12.1448	12.4147
FOXG_09530	1439.16	3782.21	-1.39369	0.00466137	0.0379326	protein_coding	- && Q7RZP7.3 RecName: Full=Calpain-like protease palB/cpr-8; AltName: Full=Cysteine protease 8 && PF01067:Calpain large subunit, domain III|PF00648:Calpain family cysteine protease	Peptidase_C2	58.1599	68.4048	20.5602	117.855	132.655	136.144
FOXG_16488	32.7577	10.3697	1.66551	0.00466674	0.0379515	protein_coding	- && - && -	-	0.546789	0.552664	0.767416	0.140888	0.17282	0.277265
FOXG_11324	2872.77	1636.89	0.811271	0.00468173	0.0380486	protein_coding	- && Q7SH14.2 RecName: Full=Elongation factor G, mitochondrial; Short=EF-Gmt; AltName: Full=Elongation factor G 1, mitochondrial; Short=mEF-G 1; AltName: Full=Elongation factor G1; Flags: Precursor && -	-	45.7464	38.1344	57.3296	29.2318	25.6247	25.6044
FOXG_04268	922.67	1567.97	-0.765417	0.00469558	0.0381363	protein_coding	- && C4QX80.1 RecName: Full=Phosphatidylserine decarboxylase proenzyme 1, mitochondrial; Contains: RecName: Full=Phosphatidylserine decarboxylase 1 beta chain; Contains: RecName: Full=Phosphatidylserine decarboxylase 1 alpha chain; Flags: Precursor && PF02666:Phosphatidylserine decarboxylase	-	27.8152	31.1225	37.8754	49.2852	59.3563	55.8809
FOXG_05923	61.081	17.6603	1.79365	0.00472395	0.0383181	protein_coding	- && - && -	-	7.30376	4.94865	12.8565	1.80665	1.58654	3.86654
FOXG_15327	0	8.4441	-5.3638	0.00472411	0.0383181	protein_coding	- && - && PF05368:NmrA-like family	NmrA	0	0	0	1.24058	0.296444	0.279019
FOXG_05146	94.9995	259.665	-1.44696	0.00473049	0.038345	protein_coding	- && P41636.1 RecName: Full=4-coumarate--CoA ligase; Short=4CL; AltName: Full=4-coumaroyl-CoA synthase [Pinus taeda] && PF00501:AMP-binding enzyme|PF13193:AMP-binding enzyme C-terminal domain	AMP-binding	3.75172	4.54422	1.63465	12.031	6.19575	8.91687
FOXG_16933	0	8.15397	-5.31008	0.00474574	0.0384436	protein_coding	- && - && PF13695:Zinc-binding domain	-	0	0	0	0.318583	1.70526	1.12853
FOXG_12107	82.0622	254.556	-1.63034	0.00479645	0.038819	protein_coding	- && - && PF00085:Thioredoxin	-	18.0827	12.5078	5.10098	53.8804	32.8529	23.9813
FOXG_02685	0.355349	10.8937	-4.76197	0.00479831	0.038819	protein_coding	- && - && -	-	0.13341	0	0	0.412501	1.24198	2.43537
FOXG_09804	1261.97	245.229	2.36339	0.00480969	0.0388858	protein_coding	- && Q9JYE1.1 RecName: Full=Copper-containing nitrite reductase; Flags: Precursor && PF07732:Multicopper oxidase	-	58.8421	100.303	6.44051	12.2181	14.4689	5.48992
FOXG_03154	3203.69	1334.07	1.26376	0.00482465	0.0389816	protein_coding	- && - && -	-	69.2748	77.031	170.566	38.688	45.3993	47.8636
FOXG_08763	338.583	1330.44	-1.97349	0.00483481	0.0390158	protein_coding	- && Q9UUF1.1 RecName: Full=Deoxyribonuclease Tat-D && PF01026:TatD related DNase	-	31.6838	26.1722	3.62849	82.752	87.7573	71.0902
FOXG_03022	1613.33	421.156	1.93734	0.00483515	0.0390158	protein_coding	- && - && PF06999:Sucrase/ferredoxin-like	-	27.941	25.3389	138.636	15.6187	17.7741	16.7062
FOXG_05898	8888.49	4361.71	1.02711	0.00484595	0.0390777	protein_coding	- && Q10487.1 RecName: Full=Transporter mfs1 && PF07690:Major Facilitator Superfamily	MFS_1	345.562	356.585	181.936	144.72	139.458	149.655
FOXG_09459	585.947	140.783	2.0568	0.00485461	0.0391222	protein_coding	- && - && -	-	17.361	27.1969	123.837	13.6568	11.3294	15.4732
FOXG_08092	857.458	424.606	1.01336	0.00486323	0.0391665	protein_coding	- && O94676.1 RecName: Full=U3 small nucleolar RNA-associated protein 22; Short=U3 snoRNA-associated protein 22 && PF03813:Nrap protein	-	16.277	11.7825	22.2948	9.35586	7.23656	8.34258
FOXG_04256	60.5182	339.022	-2.48299	0.00487603	0.0392251	protein_coding	- && P38680.2 RecName: Full=N amino acid transport system protein; AltName: Full=Methyltryptophan resistance protein && PF01490:Transmembrane amino acid transporter protein	Aa_trans	5.45613	2.58993	0.177068	18.2885	15.6577	12.1195
FOXG_03385	1114.5	2390.1	-1.10022	0.00487779	0.0392251	protein_coding	- && P78898.2 RecName: Full=Probable lipase C16A3.12c && PF00561:alpha/beta hydrolase fold	Abhydrolase_1	42.8423	40.6573	19.8605	71.5579	71.7146	78.3882
FOXG_01265	91.3164	25.8711	1.82122	0.00488221	0.0392251	protein_coding	- && O94491.1 RecName: Full=Uncharacterized transporter C417.10 && PF07690:Major Facilitator Superfamily	MFS_1	1.46915	7.00183	3.70764	0.989112	1.25006	1.21118
FOXG_17749	5250.31	2274.3	1.20695	0.00488309	0.0392251	protein_coding	- && Q9HE26.2 RecName: Full=rRNA 2'-O-methyltransferase fibrillarin; AltName: Full=Histone-glutamine methyltransferase && PF01269:Fibrillarin	-	190.533	136.985	281.423	57.6954	99.6618	106.421
FOXG_07913	223.661	480.567	-1.10246	0.00488835	0.0392421	protein_coding	- && - && -	-	12.3285	9.07577	7.22931	26.761	15.2465	19.5158
FOXG_11387	3.17719	25.9147	-3.00007	0.00490227	0.0393285	protein_coding	- && A0A0B5L7R4.1 RecName: Full=Secondary metabolism regulator LAE1; AltName: Full=Methyltransferase LAE1; AltName: Full=Velvet complex subunit LAE1 && -	-	0.879234	0.103424	0	2.71858	2.38736	2.90911
FOXG_11664	4044.49	1833.12	1.14147	0.00494001	0.0396058	protein_coding	- && - && -	-	83.364	72.2123	135.653	58.8623	38.1727	34.962
FOXG_01083	336.106	574.552	-0.772969	0.0049471	0.0396372	protein_coding	- && - && PF00439:Bromodomain	Bromodomain	9.90809	9.62643	8.11015	18.0741	15.1238	14.0588
FOXG_02265	18.6074	1.52438	3.63069	0.00495529	0.0396773	protein_coding	- && - && -	-	0.204851	0.289159	1.29378	0	0.052974	0.093488
FOXG_00749	1345.25	643.784	1.06324	0.00496015	0.0396907	protein_coding	- && - && PF00249:Myb-like DNA-binding domain	Myb_DNA-binding	85.9989	129.864	146.683	41.0113	65.0086	67.481
FOXG_09676	180.571	41.8014	2.10948	0.0049669	0.0397193	protein_coding	- && - && -	-	6.59426	3.49881	25.5545	2.92825	2.1225	3.20151
FOXG_02119	510.091	993.029	-0.960019	0.0049855	0.0398347	protein_coding	- && - && PF02182:SAD/SRA domain	-	21.3265	24.0982	13.1095	36.816	37.4238	39.7127
FOXG_00904	75.0142	12.0685	2.63477	0.00499002	0.0398347	protein_coding	- && - && PF07247:Alcohol acetyltransferase	-	2.42946	0.519595	8.70684	0.554853	0.514026	0.806352
FOXG_11662	314.624	610.401	-0.956503	0.00499103	0.0398347	protein_coding	- && - && PF07081:Protein of unknown function (DUF1349)	-	33.7587	32.9568	34.9503	88.8482	52.1122	56.2807
FOXG_05534	1569.15	3076.78	-0.971412	0.00499501	0.0398347	protein_coding	- && Q870U4.1 RecName: Full=ATPase get3; AltName: Full=Arsenical pump-driving ATPase; AltName: Full=Arsenite-stimulated ATPase; AltName: Full=Golgi to ER traffic protein 3; AltName: Full=Guided entry of tail-anchored proteins 3 && PF02374:Anion-transporting ATPase	-	95.9464	80.543	80.4422	222.408	119.032	162.35
FOXG_05397	68.1865	155.126	-1.18539	0.00499729	0.0398347	protein_coding	- && C5BRL2.1 RecName: Full=Ubiquinone/menaquinone biosynthesis C-methyltransferase UbiE; AltName: Full=2-methoxy-6-polyprenyl-1,4-benzoquinol methylase; AltName: Full=Demethylmenaquinone methyltransferase && -	-	2.05506	3.16116	2.36717	7.51507	5.73335	4.00398
FOXG_08608	147.245	35.1478	2.06346	0.00500525	0.0398726	protein_coding	- && - && -	-	20.4671	47.1263	112.851	8.75202	23.9862	10.3342
FOXG_12657	6129.1	9593.42	-0.646413	0.00501255	0.0399053	protein_coding	- && Q9HE74.1 RecName: Full=40S ribosomal protein S23; AltName: Full=Cytoplasmic ribosomal protein 28 && PF00164:Ribosomal protein S12/S23	Ribosomal_S12	518.148	504.038	563.807	759.969	915.164	807.305
FOXG_08251	216.07	508.599	-1.23377	0.00502363	0.039968	protein_coding	- && - && -	-	85.9912	83.0228	57.3358	99.5624	209.664	223.571
FOXG_00896	1155.17	431.217	1.42181	0.00504022	0.0400542	protein_coding	- && - && -	-	80.3451	86.9671	146.612	19.5575	39.6312	57.9975
novel.491	50.8767	111.057	-1.12281	0.00504089	0.0400542	-	- && - && -	-	2.5154	4.04896	2.91299	5.52617	7.54895	7.61275
FOXG_11165	112.123	228.132	-1.02146	0.00506308	0.0402049	protein_coding	- && Q9H5Z1.2 RecName: Full=Probable ATP-dependent RNA helicase DHX35; AltName: Full=DEAH box protein 35 && PF04408:Helicase associated domain (HA2)|PF07717:Oligonucleotide/oligosaccharide-binding (OB)-fold|PF00271:Helicase conserved C-terminal domain	HA2	4.95126	4.58595	2.7641	8.92033	8.52918	7.57948
FOXG_07430	0.355349	9.07435	-4.50148	0.00509572	0.0404383	protein_coding	- && - && -	-	0.101823	0	0	0.550961	1.02692	1.02232
FOXG_13910	44.8591	102.873	-1.19063	0.00510953	0.0405222	protein_coding	- && - && -	-	1.98424	1.47414	0.936173	3.20217	3.34879	3.52688
FOXG_13588	7.66891	0.275677	4.62026	0.00511889	0.0405706	protein_coding	- && - && PF11710:G protein-coupled glucose receptor regulating Gpa2	-	0.462921	0.56009	0.404196	0	0.0513044	0
FOXG_00756	16.4688	76.6161	-2.20979	0.00512781	0.0406155	protein_coding	- && - && -	-	1.72177	0.752259	0.375837	6.55953	1.47885	5.21972
FOXG_13923	70.8151	176.72	-1.32198	0.0051572	0.0408224	protein_coding	- && - && -	-	8.98412	9.76629	12.1183	39.9918	19.2271	17.8142
FOXG_10697	2224.85	1033.82	1.10579	0.00518162	0.0409897	protein_coding	- && - && -	-	286.85	206.234	152.022	131.256	77.3761	91.1291
FOXG_17764	188.018	360.456	-0.937112	0.00519424	0.0410374	protein_coding	- && - && PF12597:Protein of unknown function (DUF3767)	-	19.7976	21.3614	13.6841	40.9427	33.4517	30.7475
FOXG_05411	386.615	1142.56	-1.56247	0.00519553	0.0410374	protein_coding	- && A8PT44.1 RecName: Full=Ribosome biogenesis protein YTM1 && -	-	25.5819	21.671	8.30157	29.0897	70.3533	64.7359
FOXG_04381	43.7431	184.521	-2.07232	0.00519752	0.0410374	protein_coding	- && B5FXA0.1 RecName: Full=Electron transfer flavoprotein regulatory factor 1; AltName: Full=LYR motif-containing protein 5 && -	-	17.1692	14.0379	3.44059	90.0735	30.1332	25.9471
FOXG_05153	178.294	603.137	-1.75644	0.00521395	0.0411411	protein_coding	- && P38928.1 RecName: Full=Axial budding pattern protein 2; AltName: Full=Bud site selection protein 10; AltName: Full=Suppressor of RHO3 protein 4; Flags: Precursor && -	-	6.68908	4.99731	1.12352	11.407	15.568	16.3587
FOXG_08710	157.631	34.7141	2.18614	0.00524781	0.0413821	protein_coding	- && W7N2B4.2 RecName: Full=Efflux pump FUB11; AltName: Full=Fusaric acid biosynthesis protein 11 && PF07690:Major Facilitator Superfamily	MFS_1	16.2866	8.9335	13.4144	0.403939	3.17564	4.92864
FOXG_11627	1157.65	692.483	0.740981	0.0052567	0.0414074	protein_coding	- && Q12153.1 RecName: Full=Ribosome biogenesis protein SSF2 && PF04427:Brix domain	-	57.1526	50.4126	54.48	37.45	32.1059	27.3767
FOXG_03760	8982.51	2973.7	1.59485	0.00525766	0.0414074	protein_coding	- && - && -	-	380.818	503.494	1047.52	98.0645	270.061	271.416
FOXG_03301	3034.12	1575.02	0.94596	0.00526983	0.0414771	protein_coding	- && P78780.2 RecName: Full=Probable aspartate-semialdehyde dehydrogenase; Short=ASA dehydrogenase; Short=ASADH; AltName: Full=Aspartate-beta-semialdehyde dehydrogenase && PF02774:Semialdehyde dehydrogenase, dimerisation domain|PF01118:Semialdehyde dehydrogenase, NAD binding domain	-	115.096	202.083	140.758	71.0171	90.8714	75.8277
FOXG_11370	45.2441	108.643	-1.25679	0.00528978	0.0416078	protein_coding	- && P10356.2 RecName: Full=Uncharacterized protein YER152C && PF00155:Aminotransferase class I and II	Aminotran_1_2	2.34936	2.21084	1.08372	5.31108	4.19546	4.04596
FOXG_13544	18.821	56.6488	-1.57643	0.00531689	0.041788	protein_coding	- && O43000.2 RecName: Full=Pantothenate transporter liz1 && PF07690:Major Facilitator Superfamily	MFS_1	1.04161	1.39291	0.469097	3.26302	3.27483	2.20167
FOXG_07886	208.913	56.7878	1.87941	0.00531939	0.041788	protein_coding	- && - && PF05032:Spo12 family	-	15.3147	31.8681	79.6288	8.67022	8.86894	16.9315
FOXG_16605	75.8752	187.294	-1.30737	0.00533139	0.0418559	protein_coding	- && Q2NEW4.1 RecName: Full=Alanine--tRNA ligase; AltName: Full=Alanyl-tRNA synthetase; Short=AlaRS && PF01411:tRNA synthetases class II (A)	-	5.9664	3.18854	6.57299	18.0494	10.286	10.4882
FOXG_01736	1709.98	989.802	0.788566	0.00534854	0.0419584	protein_coding	- && - && -	-	43.2361	58.0362	64.2463	33.634	30.8738	31.3007
FOXG_05369	841.072	415.32	1.01781	0.00535117	0.0419584	protein_coding	- && - && PF00248:Aldo/keto reductase family	Aldo_ket_red	52.8699	47.1158	74.5432	20.6906	32.3781	33.1133
FOXG_04337	71.4206	164.98	-1.20294	0.00535931	0.0419959	protein_coding	- && - && -	-	4.33425	4.43558	2.11928	7.83146	10.0034	7.31869
FOXG_04027	4.78632	29.0052	-2.5592	0.00536892	0.0420448	protein_coding	- && P9WJY4.1 RecName: Full=Uncharacterized MFS-type transporter EfpA; AltName: Full=Efflux protein A >P9WJY5.1 RecName: Full=Uncharacterized MFS-type transporter EfpA; AltName: Full=Efflux protein A && PF07690:Major Facilitator Superfamily	MFS_1	0.24658	0.417674	0	1.48672	0.918217	1.62046
FOXG_00052	1976.09	1110.32	0.83145	0.00539337	0.0422098	protein_coding	- && G0SEQ5.2 RecName: Full=Ribosome biogenesis protein NOC1; AltName: Full=Nucleolar complex protein 1 && PF03914:CBF/Mak21 family	CBF	52.8208	34.9494	48.9143	28.3664	25.3038	23.1299
FOXG_01212	15.7979	46.4238	-1.55058	0.00539748	0.0422133	protein_coding	- && - && -	-	1.3779	0.842829	0.842175	1.97046	3.63449	3.39571
FOXG_10594	82.0977	8.9143	3.20889	0.00540117	0.0422133	protein_coding	- && - && -	-	2.91098	2.93501	42.1922	0.803633	0.806542	3.60588
FOXG_07637	86.5017	39.5662	1.13023	0.00540879	0.0422133	protein_coding	- && - && PF13508:Acetyltransferase (GNAT) domain	-	9.16873	7.33886	9.14663	2.85125	4.16971	4.71339
FOXG_09038	231.507	410.328	-0.824178	0.00540984	0.0422133	protein_coding	- && - && PF00172:Fungal Zn(2)-Cys(6) binuclear cluster domain|PF11951:Fungal specific transcription factor domain	Zn_clus	10.1782	11.9067	8.33259	19.994	16.9152	17.0033
FOXG_02110	2483.52	5800.96	-1.22385	0.0054123	0.0422133	protein_coding	- && Q7LL04.2 RecName: Full=UPF0676 protein C1494.01 && PF03171:2OG-Fe(II) oxygenase superfamily|PF14226:non-haem dioxygenase in morphine synthesis N-terminal	2OG-FeII_Oxy	138.252	152.283	106.44	483.981	204.992	238.275
FOXG_02420	5170.13	1606.75	1.68596	0.00541413	0.0422133	protein_coding	- && Q4I8B6.2 RecName: Full=Palmitoyltransferase AKR1; AltName: Full=Ankyrin repeat-containing protein AKR1 && PF12796:Ankyrin repeats (3 copies)|PF01529:DHHC palmitoyltransferase	-	59.5187	66.5476	251.095	39.2748	38.0695	39.8684
FOXG_14959	652.298	6158.76	-3.23884	0.00544601	0.0424354	protein_coding	- && Q9P6J3.1 RecName: Full=Alpha-glucosidase; AltName: Full=Maltase && PF00128:Alpha amylase, catalytic domain	-	40.0624	42.4605	0.386477	71.607	520.198	190.995
FOXG_13743	1269.45	362.474	1.80782	0.0054692	0.0425894	protein_coding	- && - && -	-	93.6438	36.7444	72.359	37.0267	12.6804	8.18464
FOXG_00252	252.945	82.3438	1.61768	0.00547574	0.042595	protein_coding	- && P54199.2 RecName: Full=Serine/threonine-protein kinase MPS1; AltName: Full=Monopolar spindle protein 1; AltName: Full=Regulatory cell proliferation kinase 1 && PF00069:Protein kinase domain	Pkinase	2.4779	4.10841	10.212	1.86068	1.64772	1.96012
FOXG_01533	514.038	1055.73	-1.03797	0.0054774	0.042595	protein_coding	- && P53170.3 RecName: Full=[Pyruvate dehydrogenase (acetyl-transferring)] kinase 2, mitochondrial; Short=PDK 2; Short=Pyruvate dehydrogenase kinase 2; AltName: Full=Protein kinase of PDH protein 2; AltName: Full=Pyruvate dehydrogenase complex kinase 2; Short=PDC kinase 2; AltName: Full=[Pyruvate dehydrogenase [lipoamide]] kinase 2; Flags: Precursor && PF02518:Histidine kinase-, DNA gyrase B-, an…	HATPase_c	19.6528	21.6942	15.8546	54.928	30.6465	31.9057
FOXG_17184	138.417	356.069	-1.36137	0.00548016	0.042595	protein_coding	- && Q40412.1 RecName: Full=Zeaxanthin epoxidase, chloroplastic; Flags: Precursor && PF01494:FAD binding domain	FAD_binding_3	10.3833	6.42965	4.14315	12.1433	24.3327	17.4322
FOXG_11742	30.725	7.00359	2.13594	0.00548476	0.0426042	protein_coding	- && O42909.1 RecName: Full=Zinc-type alcohol dehydrogenase-like protein C16A3.02c && PF13602:Zinc-binding dehydrogenase	-	2.18508	1.79921	1.91981	0.105566	0.741636	0.498603
FOXG_09837	89.5018	306.945	-1.777	0.00550645	0.0427421	protein_coding	- && - && -	-	8.23636	9.02831	5.53193	51.3531	12.2879	14.5396
FOXG_01758	65.4083	165.828	-1.3378	0.00550937	0.0427421	protein_coding	- && O15527.2 RecName: Full=N-glycosylase/DNA lyase; Includes: RecName: Full=8-oxoguanine DNA glycosylase; Includes: RecName: Full=DNA-(apurinic or apyrimidinic site) lyase; Short=AP lyase && PF07934:8-oxoguanine DNA glycosylase, N-terminal domain|PF00730:HhH-GPD superfamily base excision DNA repair protein	HhH-GPD	6.42644	4.09671	2.19621	11.4308	11.4186	9.39769
novel.377	27.9158	1.97443	3.80319	0.00551979	0.0427964	-	- && - && -	-	0.340842	0.0916416	3.39268	0.150554	0.0755495	0.044443
FOXG_14625	2.1321	27.5427	-3.6691	0.00554394	0.0429115	protein_coding	- && Q8KN28.3 RecName: Full=2,4-dichlorophenol 6-monooxygenase; AltName: Full=2,4-dichlorophenol hydroxylase; Short=2,4-DCP hydroxylase && PF01494:FAD binding domain	FAD_binding_3	0.247727	0	0	1.85109	0.896863	0.452221
FOXG_01829	1222.7	663.818	0.880822	0.00554505	0.0429115	protein_coding	- && Q6C2F4.1 RecName: Full=Probable nucleolar complex protein 14 && PF04147:Nop14-like family	-	31.5626	24.7164	28.8988	19.4608	14.6724	12.1109
FOXG_01923	257.719	90.2219	1.51363	0.00554654	0.0429115	protein_coding	- && Q54TC9.1 RecName: Full=Elongation of fatty acids protein sre1; AltName: Full=3-keto acyl-CoA synthase sre1; AltName: Full=Protein SRE1 homolog; AltName: Full=Very-long-chain 3-oxoacyl-CoA synthase sre1 && PF01151:GNS1/SUR4 family	ELO	16.5086	6.69338	8.64097	5.76965	2.45246	2.92546
FOXG_07712	498.743	806.875	-0.694734	0.0055484	0.0429115	protein_coding	- && Q05B87.1 RecName: Full=Frataxin, mitochondrial; Short=Fxn; Contains: RecName: Full=Frataxin intermediate form; Contains: RecName: Full=Frataxin mature form; Flags: Precursor && PF01491:Frataxin-like domain	Frataxin_Cyay	49.1013	51.7425	57.947	93.7509	85.4887	77.6549
FOXG_02982	79.0264	31.6756	1.31591	0.00555219	0.0429142	protein_coding	- && - && -	-	9.74227	11.2961	17.6508	3.76536	6.34331	5.39881
FOXG_05710	8.00598	0.275677	4.67364	0.00555775	0.0429306	protein_coding	- && - && -	-	0.468627	0.881992	1.28891	0	0.0908895	0
FOXG_05383	17.4227	78.1683	-2.15312	0.00560066	0.0432233	protein_coding	- && G0RH19.1 RecName: Full=L-xylulose reductase && PF13561:Enoyl-(Acyl carrier protein) reductase|PF00106:short chain dehydrogenase	adh_short	2.06173	1.94016	0.210021	9.42943	4.99836	4.46933
FOXG_03815	11944.7	3068.05	1.96092	0.00560257	0.0432233	protein_coding	- && - && -	-	151.157	124.76	586.729	125.235	48.7184	47.6209
FOXG_09999	1165.06	339.421	1.77907	0.00560956	0.0432505	protein_coding	- && - && PF04082:Fungal specific transcription factor domain|PF00172:Fungal Zn(2)-Cys(6) binuclear cluster domain	Fungal_trans	19.2282	19.6766	61.3209	13.3273	4.29251	11.5793
FOXG_11712	34.7584	3.31947	3.40396	0.00561857	0.0432752	protein_coding	- && P79017.2 RecName: Full=Major allergen Asp f 2; AltName: Full=Allergen Asp f II; AltName: Allergen=Asp f 2; Flags: Precursor && PF13933:Putative peptidase family	-	5.34931	1.5598	0.460493	0.291197	0	0.412609
FOXG_09254	7462.31	3181.37	1.22995	0.0056197	0.0432752	protein_coding	- && - && -	-	76.5953	99.8929	176.175	35.0885	55.7872	59.4731
FOXG_00069	834.681	1399.7	-0.746438	0.00562747	0.0433083	protein_coding	- && O74790.1 RecName: Full=Monothiol glutaredoxin-4 && PF00085:Thioredoxin|PF00462:Glutaredoxin	-	29.2539	29.9856	38.0899	58.3905	56.6409	48.1832
FOXG_17151	14.0975	2.2511	2.63156	0.0056543	0.0434807	protein_coding	- && - && -	-	2.19195	1.82003	1.1033	0.299005	0.400117	0.117687
FOXG_01735	9123.04	3108.48	1.55324	0.00565789	0.0434807	protein_coding	- && - && PF12273:Chitin synthesis regulation, resistance to Congo red	-	266.364	391.07	1075.14	220.035	187.115	183.188
novel.971	61.1069	218.261	-1.83167	0.00566033	0.0434807	-	- && - && PF00172:Fungal Zn(2)-Cys(6) binuclear cluster domain	Zn_clus	5.2747	6.50173	0.998953	19.5252	13.8324	12.2734
FOXG_05963	23693.9	5917.41	2.00147	0.00566472	0.0434876	protein_coding	- && - && -	-	320.661	446.25	1948.83	242.517	129.36	306.361
FOXG_17020	30.9707	126.117	-2.03519	0.00567353	0.0435053	protein_coding	- && P49374.1 RecName: Full=High-affinity glucose transporter && PF00083:Sugar (and other) transporter	Sugar_tr	0.407292	0.9369	2.60001	2.83352	7.1972	6.03065
FOXG_05863	64.1287	9.59647	2.73155	0.005674	0.0435053	protein_coding	- && D7PI20.2 RecName: Full=Cytochrome P450 monooxygenase gsfF; AltName: Full=Griseofulvin synthesis protein F; Flags: Precursor && PF00067:Cytochrome P450	p450	0.335967	0.919731	4.2562	0.472183	0.213251	0.139387
FOXG_11113	16092.5	5606.32	1.52128	0.00569591	0.0436291	protein_coding	- && P23641.1 RecName: Full=Mitochondrial phosphate carrier protein; AltName: Full=Mitochondrial import receptor; AltName: Full=Phosphate transport protein; Short=PTP; AltName: Full=mPic 1; AltName: Full=p32; Contains: RecName: Full=Mitochondrial phosphate carrier protein, N-terminally processed && PF00153:Mitochondrial carrier protein	Mito_carr	916.731	828.495	1115.75	114.564	433.009	449.132
FOXG_03200	3292.7	756.495	2.12179	0.00570043	0.0436291	protein_coding	- && - && -	-	32.6473	55.4972	284.868	28.7525	22.2982	34.6486
FOXG_08208	839.031	354.96	1.24155	0.00570064	0.0436291	protein_coding	- && - && -	-	53.2648	33.7284	19.8596	16.7212	12.4985	15.9853
FOXG_08977	1409.38	323.999	2.12069	0.00571504	0.0437126	protein_coding	- && P45131.3 RecName: Full=Homoserine O-acetyltransferase; AltName: Full=Homoserine O-trans-acetylase; Short=HTA; Short=Homoserine transacetylase && PF00561:alpha/beta hydrolase fold	Abhydrolase_1	23.0597	32.3216	185.3	21.8122	15.9593	17.558
FOXG_04843	538.032	197.646	1.44613	0.00572115	0.0437213	protein_coding	- && - && PF05729:NACHT domain|PF17109:fungal STAND N-terminal Goodbye domain	NACHT	7.59065	7.72265	7.99897	1.98758	1.51699	5.0592
FOXG_06942	12.9207	43.1083	-1.74836	0.00572319	0.0437213	protein_coding	- && - && PF08022:FAD-binding domain	FAD_binding_8	0.948489	0.669423	1.25605	1.71075	4.41499	3.4629
FOXG_12666	34.3169	90.0738	-1.38665	0.0057401	0.0437972	protein_coding	- && Q6ZIK0.1 RecName: Full=Probable tocopherol O-methyltransferase, chloroplastic; AltName: Full=Gamma-tocopherol methyltransferase; AltName: Full=Vitamin E pathway gene 4 protein; Flags: Precursor && PF08241:Methyltransferase domain	Methyltransf_11	2.16811	2.96169	1.62438	8.43376	4.12363	5.17074
FOXG_01192	160.166	76.2704	1.06994	0.00574015	0.0437972	protein_coding	- && - && -	-	9.36684	9.66075	14.7476	4.51809	4.99951	6.56601
FOXG_05806	16.9693	2.44775	2.81891	0.00578046	0.0440778	protein_coding	- && - && -	-	1.92332	0.851728	2.62767	0.0874542	0.175541	0.516323
novel.399	4.94438	26.817	-2.41836	0.00579314	0.0441475	-	- && - && -	-	0.213045	0.601451	0.173618	2.96429	1.48751	0.907457
FOXG_03982	306.574	686.164	-1.16074	0.00579841	0.0441569	protein_coding	- && P32804.1 RecName: Full=Zinc-regulated transporter 1; AltName: Full=High-affinity zinc transport protein ZRT1 && -	-	9.20623	10.1938	4.38018	18.9628	14.9899	19.2713
FOXG_01763	1523.01	453.726	1.74671	0.00580146	0.0441569	protein_coding	- && - && -	-	30.0719	39.828	129	27.9807	13.3569	17.9174
FOXG_11596	922.946	401.466	1.20116	0.00582711	0.0443251	protein_coding	- && Q09749.1 RecName: Full=ADIPOR-like receptor SPBC12C2.09c && -	-	57.5023	56.9999	25.3389	21.9748	22.9315	15.9223
FOXG_15833	245.226	41.4633	2.56584	0.00584328	0.0444099	protein_coding	- && P00793.1 RecName: Full=Pepsin A; Flags: Precursor && PF00026:Eukaryotic aspartyl protease	Asp	12.6665	7.62173	21.7366	0.141219	2.74011	4.22431
FOXG_02049	523.551	187.393	1.48141	0.00584537	0.0444099	protein_coding	- && - && PF09362:Domain of unknown function (DUF1996)	-	9.23904	13.0581	29.8572	4.62434	7.93652	6.10654
FOXG_17025	8.06884	34.581	-2.11802	0.00590236	0.0448155	protein_coding	- && - && PF11951:Fungal specific transcription factor domain	-	0.476576	0.32034	0.749014	3.89442	1.42608	1.30497
FOXG_10290	47.1397	134.773	-1.51259	0.00593531	0.0449947	protein_coding	- && - && -	-	2.78488	2.72345	1.73549	11.1434	3.68554	5.88119
FOXG_01026	456.294	860.563	-0.91474	0.00593532	0.0449947	protein_coding	- && Q4IQ08.1 RecName: Full=GPI-anchored wall transfer protein 1 && PF06423:GWT1	-	23.0939	17.1404	13.7808	39.2798	32.1446	30.4471
FOXG_01161	2868.27	1575.14	0.864646	0.00593677	0.0449947	protein_coding	- && O42615.1 RecName: Full=Threonine dehydratase, mitochondrial; AltName: Full=Threonine deaminase; Flags: Precursor && PF00585:C-terminal regulatory domain of Threonine dehydratase|PF00291:Pyridoxal-phosphate dependent enzyme	PALP	92.0439	92.6952	133.169	49.4424	56.8017	68.3385
FOXG_02349	85.4089	220.959	-1.36739	0.0059578	0.0451267	protein_coding	- && D0VKF5.1 RecName: Full=Probable beta-glucosidase A; AltName: Full=Beta-D-glucoside glucohydrolase A; AltName: Full=Cellobiase A; AltName: Full=Gentiobiase A; Flags: Precursor && PF14310:Fibronectin type III-like domain|PF00933:Glycosyl hydrolase family 3 N terminal domain|PF01915:Glycosyl hydrolase family 3 C-terminal domain	Glyco_hydro_3_C	2.85783	2.21751	0.949962	4.26315	6.35953	4.96522
FOXG_03273	1039.81	357.985	1.53799	0.00599543	0.0453841	protein_coding	- && Q09822.2 RecName: Full=Cell division control protein 15 && -	-	7.76586	12.4235	31.4563	5.96204	5.32638	6.49216
FOXG_11038	52.8678	122.83	-1.21325	0.00600365	0.0454154	protein_coding	- && - && PF00172:Fungal Zn(2)-Cys(6) binuclear cluster domain	Zn_clus	6.43574	5.32535	4.74736	7.97683	14.3758	16.002
FOXG_03128	2904.51	1005.54	1.53021	0.00600684	0.0454154	protein_coding	- && Q09897.1 RecName: Full=Chitin synthase regulatory factor 3; AltName: Full=Chs four homolog 1 && -	-	33.5795	38.6819	108.666	14.0649	25.0547	23.5174
ENSRNA049510034	0.689746	13.074	-4.18117	0.00604399	0.0456686	rRNA	- && - && -	-	0.576997	0.542976	0	12.9345	6.71446	1.57995
FOXG_07652	626.115	1169.55	-0.900961	0.00607952	0.0458955	protein_coding	- && Q08446.1 RecName: Full=Protein SGT1; AltName: Full=Suppressor of G2 allele of SKP1 && PF04969:CS domain|PF05002:SGS domain|PF13414:TPR repeat	-	25.2827	29.9306	19.9088	41.3609	58.181	40.7829
FOXG_05245	1581.94	607.724	1.38003	0.00608139	0.0458955	protein_coding	- && - && -	-	37.6833	24.5179	70.2049	20.1167	11.1215	19.6272
FOXG_00906	41.8872	87.8325	-1.06868	0.00610987	0.0460427	protein_coding	- && - && -	-	2.09965	1.7461	1.91004	4.79357	3.21991	4.05572
FOXG_08871	434.34	885.383	-1.02657	0.00611141	0.0460427	protein_coding	- && Q9XIG1.1 RecName: Full=Sterol 3-beta-glucosyltransferase UGT80B1; AltName: Full=Protein TRANSPARENT TESTA 15; AltName: Full=UDP-glucose:sterol glucosyltransferase 80B1 && PF03033:Glycosyltransferase family 28 N-terminal domain	-	17.9117	15.4898	9.86584	22.6018	34.5472	31.0497
FOXG_15356	11.9912	36.2195	-1.58494	0.00611196	0.0460427	protein_coding	- && B5BP48.1 RecName: Full=Putative alpha-ketoglutarate-dependent sulfonate dioxygenase && PF02668:Taurine catabolism dioxygenase TauD, TfdA family	-	0.971184	0.5376	0.419003	1.81056	2.08303	1.92931
FOXG_04099	29.3968	95.4406	-1.6877	0.00612948	0.0461468	protein_coding	- && P42319.4 RecName: Full=Uncharacterized protein YxjH && PF01717:Cobalamin-independent synthase, Catalytic domain	-	1.2349	1.92346	0.364373	3.55496	4.22854	3.65351
FOXG_07496	5.73411	35.1497	-2.60042	0.0061359	0.0461673	protein_coding	- && O04318.1 RecName: Full=Nitrile-specifier protein 3; Short=AtNSP3; AltName: Full=Jacalin-related lectin 27 && PF13415:Galactose oxidase, central domain|PF13418:Galactose oxidase, central domain	-	0.272329	0.576612	0.249671	2.15772	0.47536	4.10134
FOXG_01335	29.8435	104.757	-1.8043	0.00615978	0.046319	protein_coding	- && - && PF11951:Fungal specific transcription factor domain	-	1.58564	1.57505	0.538413	6.74132	1.98188	4.26143
FOXG_03705	7578.59	2462.18	1.62203	0.00619713	0.0465705	protein_coding	- && O59714.1 RecName: Full=Uncharacterized membrane protein C3B8.06 && PF10348:Domain of unknown function (DUF2427)|PF10355:Protein of unknown function (Ytp1)	-	264.102	555.705	132.278	68.533	147.64	93.1466
FOXG_02705	31.2373	142.698	-2.18696	0.00620068	0.0465705	protein_coding	- && Q7A5L8.1 RecName: Full=L-threonine dehydratase catabolic TdcB; AltName: Full=Threonine deaminase >Q99U50.1 RecName: Full=L-threonine dehydratase catabolic TdcB; AltName: Full=Threonine deaminase && PF00291:Pyridoxal-phosphate dependent enzyme	PALP	3.73317	1.85595	0.602716	18.131	4.75408	5.40043
FOXG_04403	48.8799	118.699	-1.27969	0.00621154	0.0466008	protein_coding	- && A1CPX0.1 RecName: Full=Probable quinate permease; AltName: Full=Quinate transporter && PF00083:Sugar (and other) transporter	Sugar_tr	2.09421	2.0939	1.8133	7.3521	3.75705	3.46453
FOXG_13385	17.5044	52.7673	-1.57875	0.00621597	0.0466008	protein_coding	- && H3JQW0.1 RecName: Full=2-oxo-Delta(3)-4,5,5-trimethylcyclopentenylacetyl-CoA monooxygenase; Short=OTEMO; AltName: Full=(2,2,3-trimethyl-5-oxocyclopent-3-enyl)acetyl-CoA 1,5-monooxygenase; AltName: Full=MO2 && PF13738:Pyridine nucleotide-disulphide oxidoreductase	-	0.808875	0.8373	0.346069	2.59481	1.38054	2.03031
FOXG_08240	683.625	1118.82	-0.71027	0.00621774	0.0466008	protein_coding	- && Q4HYZ2.1 RecName: Full=Exocyst complex component EXO84 && PF08700:Vps51/Vps67|PF16528:Exocyst component 84 C-terminal	-	20.3337	19.6571	16.2135	34.1908	28.807	28.9857
FOXG_11490	5.93407	0	5.20871	0.00621967	0.0466008	protein_coding	- && - && PF03142:Chitin synthase	-	0.168364	0.277265	0.25726	0	0	0
novel.7	79.5817	177.286	-1.1603	0.00622471	0.0466106	-	- && Q99PG0.3 RecName: Full=Arylacetamide deacetylase && PF07859:alpha/beta hydrolase fold	Abhydrolase_3	2.61715	2.89491	4.77074	9.61834	5.913	7.37588
FOXG_00449	966.806	449.439	1.1051	0.0062311	0.0466304	protein_coding	- && Q7TNE1.2 RecName: Full=Succinate--hydroxymethylglutarate CoA-transferase; AltName: Full=SuccinylCoA:glutarate-CoA transferase; Flags: Precursor && PF02515:CoA-transferase family III	CoA_transf_3	57.0315	36.4575	29.0756	24.5149	17.1247	15.3369
FOXG_05084	1867.97	644.021	1.536	0.00623589	0.0466383	protein_coding	- && Q7RTV5.1 RecName: Full=Thioredoxin-like protein AAED1; AltName: Full=AhpC/TSA antioxidant enzyme domain-containing protein 1 && PF13911:AhpC/TSA antioxidant enzyme	-	58.1515	43.3144	157.59	38.0177	23.589	27.7081
FOXG_05244	117.282	220.214	-0.906211	0.00626256	0.0468097	protein_coding	- && - && -	-	4.80234	4.04703	2.979	7.42437	7.78488	7.00018
FOXG_11401	8.02904	39.43	-2.29222	0.00628205	0.0469106	protein_coding	- && B8M9L2.1 RecName: Full=Short-chain dehydrogenase/reductase tropG; AltName: Full=Tropolone synthesis protein G && PF00106:short chain dehydrogenase	adh_short	0.877306	0.31753	0.329975	4.69491	1.62299	1.17033
FOXG_12721	2393.28	6619.72	-1.46762	0.00628357	0.0469106	protein_coding	- && O32176.1 RecName: Full=Probable acyl-CoA dehydrogenase && PF02771:Acyl-CoA dehydrogenase, N-terminal domain|PF00173:Cytochrome b5-like Heme/Steroid binding domain|PF02770:Acyl-CoA dehydrogenase, middle domain|PF00441:Acyl-CoA dehydrogenase, C-terminal domain	-	113.49	110.416	29.9483	221.925	253.958	226.267
FOXG_08061	3006.45	1600.12	0.909837	0.00629114	0.0469184	protein_coding	- && O13965.1 RecName: Full=Meiotically up-regulated gene 70 protein && PF00571:CBS domain	CBS	61.2086	78.6259	102.835	36.5829	42.256	50.3174
FOXG_02949	8.48437	35.1013	-2.04536	0.00629214	0.0469184	protein_coding	- && - && -	-	2.39347	0.643528	1.04492	3.17167	7.16209	6.55385
FOXG_12957	560.994	254.205	1.1411	0.00630283	0.0469472	protein_coding	- && P56739.1 RecName: Full=Uncharacterized 21.2 kDa protein && PF08883:Dopa 4,5-dioxygenase family	-	53.5966	45.8513	102.977	29.7344	30.041	31.95
FOXG_15463	621.025	223.756	1.472	0.00630353	0.0469472	protein_coding	- && P51687.2 RecName: Full=Sulfite oxidase, mitochondrial; Flags: Precursor && PF00174:Oxidoreductase molybdopterin binding domain|PF00173:Cytochrome b5-like Heme/Steroid binding domain|PF03404:Mo-co oxidoreductase dimerisation domain	-	20.507	7.38674	29.2657	7.83742	6.36875	6.38845
FOXG_05810	407.546	105.541	1.948	0.00633367	0.0471435	protein_coding	- && - && -	-	16.4856	11.854	68.6203	11.5017	5.96841	7.6393
FOXG_04865	56.4183	124.495	-1.13832	0.00637709	0.0474229	protein_coding	- && Q02751.4 RecName: Full=Alpha-glucosidase; AltName: Full=Maltase && PF00128:Alpha amylase, catalytic domain	-	1.67301	2.50467	1.85917	4.32055	3.27427	5.72633
FOXG_07690	48.4132	98.9698	-1.02915	0.00637996	0.0474229	protein_coding	- && - && -	-	4.78694	3.61984	3.23925	7.53272	9.01893	7.25605
FOXG_10667	66.4339	19.9541	1.74015	0.00638261	0.0474229	protein_coding	- && P54998.1 RecName: Full=Dibenzothiophene desulfurization enzyme C; AltName: Full=DBT sulfur dioxygenase && PF08028:Acyl-CoA dehydrogenase, C-terminal domain	Acyl-CoA_dh_2	1.83774	4.17087	4.09648	1.04453	0.461259	1.52938
FOXG_12149	414.973	65.574	2.66101	0.00638866	0.0474396	protein_coding	- && Q9P8I0.2 RecName: Full=Delta-1-pyrroline-5-carboxylate dehydrogenase, mitochondrial; Short=P5C dehydrogenase; AltName: Full=L-glutamate gamma-semialdehyde dehydrogenase; Flags: Precursor && PF00171:Aldehyde dehydrogenase family	Aldedh	2.27845	4.8044	42.1903	3.91385	1.40754	2.46476
FOXG_17756	181.466	465.626	-1.3597	0.0064228	0.0476647	protein_coding	- && - && -	-	23.0799	15.8996	17.4137	80.5817	34.1827	29.9358
FOXG_15283	50.3574	132.7	-1.39076	0.0064423	0.0477667	protein_coding	- && B5BP49.1 RecName: Full=Uncharacterized transporter C460.05 && PF07690:Major Facilitator Superfamily	MFS_1	4.95201	5.74182	1.83762	12.2355	11.1822	9.60479
novel.505	6.53129	24.4217	-1.92643	0.00644944	0.0477667	-	- && - && -	-	0.602833	0.243124	0.736903	2.1968	2.07113	1.65069
FOXG_05717	87.2496	177.539	-1.02192	0.00645058	0.0477667	protein_coding	- && Q9DAZ9.2 RecName: Full=Abscission/NoCut checkpoint regulator; Short=ANCHR; AltName: Full=Zinc finger FYVE domain-containing protein 19 && -	-	6.59426	5.64695	3.9498	13.304	9.77114	9.87091
FOXG_02189	71.2801	142.224	-0.99192	0.00645185	0.0477667	protein_coding	- && P40900.2 RecName: Full=Sexual differentiation process protein isp4 && PF03169:OPT oligopeptide transporter protein	OPT	11.5399	9.55115	6.79828	18.8079	17.0423	19.7969
FOXG_16528	50.7597	7.55494	2.75132	0.00645978	0.047797	protein_coding	- && O88833.2 RecName: Full=Cytochrome P450 4A10; AltName: Full=CYPIVA10; AltName: Full=Cytochrome P450-LA-omega 1; AltName: Full=Cytochrome P452; AltName: Full=Lauric acid omega-hydroxylase; AltName: Full=Long-chain fatty acid omega-monooxygenase && PF00067:Cytochrome P450	p450	5.01258	2.38443	0.471336	0.0851583	0.683732	0.402214
FOXG_08845	2.82184	23.8356	-3.05081	0.00646701	0.0478221	protein_coding	- && - && -	-	1.27212	0.171016	0	2.66907	6.20338	3.31747
FOXG_02989	1401.11	2612.97	-0.899082	0.00647163	0.0478279	protein_coding	- && - && -	-	51.005	48.1382	48.1887	63.3425	113.606	97.8152
FOXG_07703	10770.3	6001.08	0.843776	0.006482	0.0478763	protein_coding	- && Q9SUV2.1 RecName: Full=Probable sugar phosphate/phosphate translocator At4g32390 && PF03151:Triose-phosphate Transporter family	-	383.782	338.272	298.664	152.131	239.761	176.837
FOXG_15683	317.505	85.1634	1.89775	0.00649448	0.04794	protein_coding	- && - && -	-	7.74568	9.95105	42.4839	4.58165	4.85949	6.70094
FOXG_13234	0	12.9618	-5.98129	0.00651741	0.0480808	protein_coding	- && - && PF03537:Glycoside-hydrolase family GH114	-	0	0	0	2.70686	0.123484	0.0726412
novel.88	13.4787	1.20004	3.50433	0.00653127	0.0481362	-	- && - && -	-	1.16565	0.548461	2.70729	0	0.180861	0.212787
FOXG_11216	6450.54	3705.7	0.799621	0.0065339	0.0481362	protein_coding	- && - && PF03151:Triose-phosphate Transporter family	-	208.203	170.769	248.842	132.629	101.421	126.617
FOXG_07824	749.337	351.627	1.09055	0.00653649	0.0481362	protein_coding	- && Q06511.1 RecName: Full=Ribosomal RNA-processing protein 15 && PF07890:Rrp15p	-	44.6567	37.2327	71.4805	30.0218	23.3595	18.5876
FOXG_02211	501.277	1107.04	-1.14225	0.00655546	0.0482474	protein_coding	- && P65822.1 RecName: Full=Putative hydrolase Mb2247c; Flags: Precursor >P9WHR4.1 RecName: Full=Carboxylesterase B; Flags: Precursor >P9WHR5.1 RecName: Full=Carboxylesterase B; Flags: Precursor && PF00561:alpha/beta hydrolase fold	Abhydrolase_1	19.3125	21.8223	10.4625	49.3657	29.5961	34.9875
FOXG_03998	43.1904	11.8504	1.87167	0.00657448	0.0483333	protein_coding	- && - && -	-	8.62987	7.17673	8.58652	0.620544	2.95825	3.1141
FOXG_12795	463.987	263.025	0.818849	0.00657489	0.0483333	protein_coding	- && Q09833.1 RecName: Full=tRNA (uracil(54)-C(5))-methyltransferase && PF05958:tRNA (Uracil-5-)-methyltransferase	-	20.6996	15.1593	19.6399	8.83819	11.1784	11.4447
FOXG_12293	8.643	0	5.74272	0.00657959	0.0483349	protein_coding	- && E9JFX9.1 RecName: Full=Dimethyl-sulfide monooxygenase; AltName: Full=Dimethylsulfide monooxygenase large subunit && PF00296:Luciferase-like monooxygenase	-	0.0475874	0.179126	0.930733	0	0	0
FOXG_12811	3399.47	1762.39	0.947731	0.00658284	0.0483349	protein_coding	- && Q09790.1 RecName: Full=Diphosphoinositol polyphosphate phosphohydrolase aps1; AltName: Full=Diadenosine 5',5'''-P1,P6-hexaphosphate hydrolase; Short=Ap6A hydrolase; AltName: Full=Diadenosine hexaphosphate hydrolase (ADP-forming) && PF00293:NUDIX domain	NUDIX	150.82	210.605	172.758	75.4487	124.326	77.1626
FOXG_05382	164.957	310.831	-0.911172	0.00659205	0.048374	protein_coding	- && G0RNA2.1 RecName: Full=L-xylo-3-hexulose reductase && PF00106:short chain dehydrogenase	adh_short	11.7964	14.0657	8.15038	20.7858	21.7705	21.5341
FOXG_05030	1898.42	538.813	1.8168	0.00660969	0.048475	protein_coding	- && - && -	-	87.5269	39.3437	227.107	41.7932	19.1218	39.5516
novel.835	526.275	907.188	-0.785754	0.00663097	0.0486024	-	- && - && -	-	94.7226	72.4144	81.1546	128.686	169.861	129.456
FOXG_11812	0	7.89374	-5.26641	0.0066383	0.0486276	protein_coding	- && Q9C101.1 RecName: Full=Uncharacterized MFS-type transporter PB1E7.08c && PF07690:Major Facilitator Superfamily	MFS_1	0	0	0	0.675782	0.135646	0.159591
FOXG_08377	3523.4	1470.24	1.26072	0.00668954	0.0489164	protein_coding	- && - && PF00168:C2 domain	C2	72.4973	71.1726	161.05	56.1114	35.3336	35.7083
FOXG_07924	1497.14	720.917	1.05412	0.0066899	0.0489164	protein_coding	- && Q96U48.1 RecName: Full=Uncharacterized protein B2A19.060 && -	-	112.281	132.565	193.169	49.102	86.9452	74.8696
FOXG_07695	1617.34	3196.29	-0.982474	0.00669089	0.0489164	protein_coding	- && Q9P7Q7.1 RecName: Full=Peroxide stress-activated histidine kinase mak1; AltName: Full=His-Asp phosphorelay kinase phk3; AltName: Full=Mcs4-associated kinase 1 && PF02518:Histidine kinase-, DNA gyrase B-, and HSP90-like ATPase|PF08447:PAS fold|PF00072:Response regulator receiver domain	Response_reg	16.202	20.3225	10.059	33.6006	29.7441	28.717
FOXG_14515	128.682	33.6381	1.93297	0.00669341	0.0489164	protein_coding	- && A7XRZ1.1 RecName: Full=Probable methyltransferase tdiE; AltName: Full=Terrequinone biosynthesis protein D && PF13489:Methyltransferase domain	-	3.09404	6.84622	20.3419	2.84416	2.40034	2.67141
FOXG_01168	2975.15	4735.27	-0.670388	0.00670377	0.0489634	protein_coding	- && O59722.2 RecName: Full=1-phosphatidylinositol 3-phosphate 5-kinase fab1; Short=Phosphatidylinositol 3-phosphate 5-kinase; AltName: Full=Diphosphoinositide kinase; AltName: Full=Type III PIP kinase; Short=PIPkin-III && PF01363:FYVE zinc finger|PF00118:TCP-1/cpn60 chaperonin family|PF01504:Phosphatidylinositol-4-phosphate 5-Kinase	PIP5K	25.5021	31.7447	25.1918	46.8241	42.4332	41.9522
FOXG_09507	127.882	295.333	-1.20444	0.00671115	0.0489887	protein_coding	- && - && -	-	8.02509	9.95213	4.41063	12.6952	21.2353	17.7726
FOXG_00126	116.928	219.511	-0.90888	0.00675426	0.0492745	protein_coding	- && Q0V5W8.2 RecName: Full=Molybdopterin synthase sulfur carrier subunit; AltName: Full=Common component for nitrate reductase and xanthine dehydrogenase protein G; AltName: Full=Molybdenum cofactor synthesis protein 2 small subunit; AltName: Full=Molybdenum cofactor synthesis protein 2A; Short=MOCS2A; AltName: Full=Sulfur carrier protein MOCS2A && -	-	26.411	26.8689	25.0135	62.1664	44.8554	39.9602
FOXG_00040	12695.3	3685.3	1.78444	0.00677008	0.0493188	protein_coding	- && Q4WJ81.1 RecName: Full=C2H2 finger domain transcription factor crzA && PF00096:Zinc finger, C2H2 type	zf-C2H2	179.347	163.791	631.521	47.5962	96.4893	138.846
FOXG_07592	2326.96	1282.13	0.859583	0.00677186	0.0493188	protein_coding	- && Q09780.1 RecName: Full=Putative mevalonate kinase; Short=MK && PF08544:GHMP kinases C terminal|PF00288:GHMP kinases N terminal domain	GHMP_kinases	74.0459	67.7366	104.1	52.1288	44.6562	38.6933
FOXG_05936	523.053	200.997	1.37869	0.00677219	0.0493188	protein_coding	- && - && PF00583:Acetyltransferase (GNAT) family	Acetyltransf_1	25.1607	15.8847	52.7142	13.1958	11.6129	11.221
FOXG_09455	2103.47	982.986	1.09741	0.00679411	0.0494495	protein_coding	- && Q08925.1 RecName: Full=RNA-binding protein MRN1; AltName: Full=Multicopy suppressor of RSC-NHP6 synthetic lethality protein 1; AltName: Full=Post-transcriptional regulator of 69 kDa && PF00076:RNA recognition motif. (a.k.a. RRM, RBD, or RNP domain)|PF10378:Putative RRM domain	RRM_1	37.9001	33.2226	68.5705	19.0629	19.6811	26.5371
FOXG_08125	2490.46	1341.29	0.89256	0.00681006	0.0495367	protein_coding	- && Q2HH48.1 RecName: Full=H/ACA ribonucleoprotein complex subunit 1; AltName: Full=snoRNP protein GAR1 && -	-	134.514	101.634	178.609	68.5264	82.6854	72.1644
FOXG_00610	3994.04	1175.77	1.7642	0.00681406	0.0495369	protein_coding	- && Q9SVM8.1 RecName: Full=Glycine-rich RNA-binding protein 2, mitochondrial; Short=AtGR-RBP2; AltName: Full=AtRBG2; AltName: Full=Glycine-rich protein 2; Short=AtGRP2; AltName: Full=Mitochondrial RNA-binding protein 1a; Short=At-mRBP1a; Flags: Precursor && PF00076:RNA recognition motif. (a.k.a. RRM, RBD, or RNP domain)	RRM_1	121.784	158.268	532.304	43.8009	91.5073	103.835
FOXG_00247	10594.3	6179.32	0.777776	0.00681979	0.0495497	protein_coding	- && O14260.1 RecName: Full=UPF0592 membrane protein C7D4.03c && PF08578:Protein of unknown function (DUF1765)	-	202.094	162.656	211.549	117.608	90.7558	127.772
FOXG_03905	4566.82	2094.96	1.12444	0.00683858	0.0496532	protein_coding	- && - && -	-	65.8219	93.0094	64.131	25.1048	26.2185	50.9573
FOXG_17393	2.38268	16.9204	-2.77014	0.00684247	0.0496532	protein_coding	- && - && PF00144:Beta-lactamase	Beta-lactamase	0.0834716	0.196375	0	0.838801	0.615189	0.533315
FOXG_10384	4.43097	48.9064	-3.44074	0.00684597	0.0496532	protein_coding	- && - && -	-	0.623781	1.32075	0	17.9612	1.9357	1.56571
FOXG_01025	3563.95	2180.92	0.708475	0.00686977	0.0497969	protein_coding	- && Q01919.1 RecName: Full=Serine/threonine-protein kinase KIN4 && PF00069:Protein kinase domain	Pkinase	53.1891	53.2079	67.8213	36.2274	31.7766	38.6068
FOXG_11761	21.5111	86.2542	-2.00204	0.00690253	0.0500053	protein_coding	- && - && -	-	3.2172	3.0275	2.22283	23.0307	6.83654	4.08552
FOXG_11044	176.307	1267.49	-2.84501	0.00694871	0.0502819	protein_coding	- && - && -	-	24.5224	19.7677	0.440826	203.286	77.1463	41.1445
FOXG_11511	18665.2	41200.8	-1.14234	0.00694878	0.0502819	protein_coding	- && Q00511.3 RecName: Full=Uricase; AltName: Full=Urate oxidase && PF01014:Uricase	-	939.21	769.752	1383.65	3287.19	1720.23	1819.09
FOXG_13440	196.186	463.328	-1.23822	0.00696678	0.0503829	protein_coding	- && Q9P896.2 RecName: Full=Two-component system protein A && PF02518:Histidine kinase-, DNA gyrase B-, and HSP90-like ATPase|PF00072:Response regulator receiver domain|PF13426:PAS domain|PF00512:His Kinase A (phospho-acceptor) domain	Response_reg	9.28618	6.02776	3.39714	17.8145	12.8571	13.5181
FOXG_13932	10564.1	5702.19	0.889598	0.00700507	0.0506305	protein_coding	- && O74378.1 RecName: Full=2-oxoglutarate dehydrogenase, mitochondrial; AltName: Full=2-oxoglutarate dehydrogenase complex component E1; Short=OGDC-E1; AltName: Full=Alpha-ketoglutarate dehydrogenase; Flags: Precursor && -	-	119.407	117.968	146.515	48.8306	74.9936	83.3877
FOXG_04348	9.32205	55.444	-2.55457	0.00701266	0.050656	protein_coding	- && - && -	-	0.732695	0.640244	0	3.96459	2.72029	1.48083
FOXG_05871	17.5685	96.9828	-2.45299	0.00701872	0.0506704	protein_coding	- && Q9P8I0.2 RecName: Full=Delta-1-pyrroline-5-carboxylate dehydrogenase, mitochondrial; Short=P5C dehydrogenase; AltName: Full=L-glutamate gamma-semialdehyde dehydrogenase; Flags: Precursor && PF00171:Aldehyde dehydrogenase family	Aldedh	0.602084	1.28426	0.0981317	4.84025	1.05874	5.05583
FOXG_09105	101.788	50.7784	1.00511	0.00705473	0.050901	protein_coding	- && - && PF11905:Domain of unknown function (DUF3425)	-	7.7602	5.35107	6.05145	3.15443	2.80256	3.60258
FOXG_07524	48.3791	277.038	-2.51436	0.00707226	0.050998	protein_coding	- && D4B5F9.2 RecName: Full=Probable peptidoglycan-N-acetylglucosamine deacetylase ARB_03699; Short=Peptidoglycan GlcNAc deacetylase; AltName: Full=Peptidoglycan N-deacetylase; Short=PG N-deacetylase; Flags: Precursor && PF01522:Polysaccharide deacetylase|PF00187:Chitin recognition protein	Polysacc_deac_1	5.8606	2.21739	0.147711	10.1813	21.7019	15.2204
FOXG_03984	7.1555	35.2208	-2.28721	0.00707922	0.0510186	protein_coding	- && - && PF12695:Alpha/beta hydrolase family	-	0.422515	0.447303	0.193681	3.3885	0.737515	1.10873
FOXG_13403	465.238	104.042	2.16019	0.00711262	0.051205	protein_coding	- && Q9PFB2.1 RecName: Full=UPF0394 membrane protein XF_0766 && PF04143:Sulphur transport	-	8.7857	13.1233	69.3815	3.71905	9.25013	7.44628
FOXG_03218	10774.4	5124	1.07226	0.00711329	0.051205	protein_coding	- && A4QUF0.1 RecName: Full=Polyadenylate-binding protein, cytoplasmic and nuclear; Short=PABP; Short=Poly(A)-binding protein; AltName: Full=Polyadenylate tail-binding protein && PF00658:Poly-adenylate binding protein, unique domain|PF00076:RNA recognition motif. (a.k.a. RRM, RBD, or RNP domain)	RRM_1	206.249	185.768	293.609	68.2396	126.641	131.184
FOXG_12653	8.54245	40.5438	-2.24704	0.00712205	0.0512122	protein_coding	- && E9ERT9.1 RecName: Full=Endochitinase 1; AltName: Full=Chitinase 1; Flags: Precursor && PF00704:Glycosyl hydrolases family 18	-	0.784586	0.307635	0.479539	0.707561	4.00712	2.74514
FOXG_00213	204.387	369.018	-0.85176	0.0071225	0.0512122	protein_coding	- && - && -	-	11.6188	9.94426	8.67593	22.1078	16.8448	15.6435
FOXG_07663	329.132	1188.44	-1.85143	0.00713708	0.0512875	protein_coding	- && - && -	-	22.3538	22.4512	3.23338	44.1807	75.9262	53.3513
FOXG_03398	388.101	143.664	1.43272	0.00715035	0.0513532	protein_coding	- && D4DFT3.1 RecName: Full=Probable aspartic-type endopeptidase OPSB; Flags: Precursor && PF00026:Eukaryotic aspartyl protease	Asp	16.2858	12.5049	25.7702	10.6581	3.56554	5.97325
FOXG_08075	57.4419	121.894	-1.07948	0.00716556	0.0514072	protein_coding	- && - && -	-	4.09011	4.94865	2.76772	9.54136	6.91278	8.59971
FOXG_02457	331.895	77.3307	2.10059	0.0071661	0.0514072	protein_coding	- && - && PF03067:Chitin binding domain	-	3.6355	13.2699	34.5422	2.34185	6.02539	3.61993
FOXG_10338	0.334397	8.32138	-4.37973	0.00718157	0.0514885	protein_coding	- && - && -	-	0	0.0687312	0	0.790409	0.453297	0.466651
FOXG_15444	2318.91	1288.19	0.847901	0.00719024	0.0514999	protein_coding	- && Q10167.1 RecName: Full=Uncharacterized protein C26A3.14c && -	-	428.552	591.104	691.856	294.371	363.395	293.008
FOXG_08145	2556.05	850.902	1.58667	0.00719474	0.0514999	protein_coding	- && Q63042.2 RecName: Full=FAD-linked sulfhydryl oxidase ALR; AltName: Full=Augmenter of liver regeneration && PF04777:Erv1 / Alr family	Evr1_Alr	71.7836	66.3541	259.662	42.4927	43.8478	46.086
FOXG_00032	2523.52	5015.61	-0.990883	0.00719553	0.0514999	protein_coding	- && Q96UY2.1 RecName: Full=Diacylglycerol O-acyltransferase 2A; AltName: Full=Diglyceride acyltransferase 2A; AltName: Full=MrDGAT2A && PF03982:Diacylglycerol acyltransferase	-	107.796	82.003	60.9432	212.478	134.385	151.501
FOXG_01603	3522.37	1524.61	1.20808	0.00721683	0.0515971	protein_coding	- && O43102.1 RecName: Full=Centromere/microtubule-binding protein cbf5; AltName: Full=Centromere-binding factor 5; AltName: Full=H/ACA snoRNP protein cbf5; AltName: Full=Small nucleolar RNP protein cbf5 && PF08068:DKCLD (NUC011) domain|PF16198:tRNA pseudouridylate synthase B C-terminal domain|PF01509:TruB family pseudouridylate synthase (N terminal domain)|PF01472:PUA domain	-	126.85	95.3599	156.979	29.2744	72.3529	62.4996
FOXG_10320	333.287	611.468	-0.876531	0.0072174	0.0515971	protein_coding	- && A7YVD7.1 RecName: Full=NADH dehydrogenase (ubiquinone) complex I, assembly factor 6; Flags: Precursor && PF00494:Squalene/phytoene synthase	-	20.9642	15.2637	23.9026	30.4778	40.6349	39.2061
FOXG_00434	2721.78	1078.21	1.3358	0.00723849	0.0516688	protein_coding	- && P19145.2 RecName: Full=General amino-acid permease GAP1 && PF00324:Amino acid permease	AA_permease	35.0992	55.2332	113.644	26.9668	23.0151	30.8211
FOXG_05428	5635.91	2905.66	0.955685	0.00724205	0.0516688	protein_coding	- && P40234.2 RecName: Full=Casein kinase I homolog 2 && PF00069:Protein kinase domain	Pkinase	113.757	140.882	199.708	96.2155	66.2278	71.8003
FOXG_13528	86.3586	293.346	-1.76378	0.00724254	0.0516688	protein_coding	- && A1DA60.1 RecName: Full=Tryprostatin B 6-hydroxylase; AltName: Full=Fumitremorgin biosynthesis protein C && PF00067:Cytochrome P450	p450	4.73094	3.20377	2.81048	24.3002	5.41959	6.77985
FOXG_05887	1699.15	876.384	0.955143	0.00724909	0.0516688	protein_coding	- && P38128.1 RecName: Full=Transcription factor SMP1 && PF00319:SRF-type transcription factor (DNA-binding and dimerisation domain)	SRF-TF	47.2201	49.4583	72.3251	21.7202	29.8329	35.6153
EFFOXG00000000354	63.9148	20.1251	1.66334	0.00725065	0.0516688	tRNA	- && - && -	-	29.1121	32.5786	79.8295	9.73127	18.3122	16.5176
FOXG_04698	1.75579	21.1058	-3.55567	0.00725227	0.0516688	protein_coding	- && - && -	-	0.552812	0.130054	0	6.08932	0.857735	1.26143
FOXG_10348	9058.28	3418.22	1.40592	0.00725685	0.0516719	protein_coding	- && Q6LA54.2 RecName: Full=Uncharacterized WD repeat-containing protein C3H5.08c && -	-	164.633	240.038	414.356	163.074	72.0613	73.9313
FOXG_17750	26532.6	13680.2	0.955649	0.00726722	0.0516732	protein_coding	- && D4ATC3.1 RecName: Full=1,3-beta-glucanosyltransferase ARB_07487; AltName: Full=Glycolipid-anchored surface protein ARB_07487; Flags: Precursor && PF03198:Glucanosyltransferase	-	917.39	1021.89	1673.49	710.858	560.805	591.083
FOXG_01340	7.20008	0.275677	4.52155	0.00726923	0.0516732	protein_coding	- && - && -	-	0.562924	0.378381	0.688118	0	0.0623875	0
FOXG_13723	8.16347	0.275677	4.71478	0.00726946	0.0516732	protein_coding	- && - && -	-	1.11955	0.64833	0.210544	0	0.0668105	0
FOXG_01772	5.36736	39.265	-2.85635	0.00728161	0.0517301	protein_coding	- && W7MLD3.1 RecName: Full=Efflux pump FUS6; AltName: Full=Fusarin biosynthesis protein 6 && PF07690:Major Facilitator Superfamily	MFS_1	0.448153	0.0702882	0.0456519	0.34642	1.56453	2.21568
FOXG_17432	42.2292	123.174	-1.53743	0.00728847	0.051738	protein_coding	- && Q0QWS4.1 RecName: Full=L-galactonate dehydratase && PF13378:Enolase C-terminal domain-like	-	3.1232	2.39109	0.776501	7.61092	5.13338	5.6047
novel.336	407.695	2451.56	-2.58772	0.00729101	0.051738	-	- && - && -	-	54.8511	43.4928	1.70556	354.229	113.114	134.276
FOXG_14714	18.9258	52.9383	-1.47116	0.00729571	0.0517419	protein_coding	- && - && -	-	4.57783	3.94892	1.63215	10.9108	9.32255	8.18265
FOXG_01126	303.559	186.728	0.700257	0.00731365	0.0518396	protein_coding	- && Q9P5M9.1 RecName: Full=Meiotically up-regulated gene 14 protein && PF00596:Class II Aldolase and Adducin N-terminal domain	Aldolase_II	22.3002	21.7191	22.5893	15.0681	13.3079	12.5969
FOXG_01169	161.538	326.843	-1.01427	0.00732547	0.051894	protein_coding	- && - && -	-	18.8451	18.9295	10.3533	30.8529	37.5353	28.9899
FOXG_01278	91.7341	268.54	-1.55402	0.00736113	0.052117	protein_coding	- && B9JBA2.1 RecName: Full=Oxygen-dependent choline dehydrogenase; Short=CDH; Short=CHD; AltName: Full=Betaine aldehyde dehydrogenase; Short=BADH && PF00732:GMC oxidoreductase|PF05199:GMC oxidoreductase	-	1.7389	2.23141	6.23195	7.20958	10.6082	12.048
FOXG_03474	242.126	1577.43	-2.70307	0.00737587	0.0521917	protein_coding	- && - && -	-	31.5177	24.4437	0.404485	113.119	132.46	121.639
FOXG_02394	171.657	42.7057	2.00692	0.00738112	0.0521992	protein_coding	- && - && -	-	23.0799	40.125	125.762	17.5383	6.98	22.4942
novel.666	24.3543	2.0221	3.58207	0.00739647	0.0522782	-	- && - && -	-	0.846106	1.06162	7.7571	0.54503	0	0.257425
FOXG_08106	4952.26	1730.46	1.51691	0.0074183	0.0524027	protein_coding	- && O74965.1 RecName: Full=Eukaryotic translation initiation factor 2A; Short=eIF-2A && PF08662:Eukaryotic translation initiation factor eIF2A	-	108.424	100.551	267.541	27.7257	66.8462	71.9363
FOXG_04224	5715.21	3528.15	0.695812	0.00747136	0.0527454	protein_coding	- && Q10422.1 RecName: Full=Uncharacterized RNA-binding protein C25G10.01 && PF00076:RNA recognition motif. (a.k.a. RRM, RBD, or RNP domain)	RRM_1	152.668	151.707	202.732	101.146	104.129	107.776
FOXG_13715	195.574	47.8312	2.03593	0.00748094	0.0527454	protein_coding	- && - && -	-	9.37044	6.9501	9.08454	0.892033	0.644588	4.67664
FOXG_00478	612.185	1145.21	-0.902898	0.00748278	0.0527454	protein_coding	- && P07272.1 RecName: Full=Pyrimidine pathway regulatory protein 1 && PF00172:Fungal Zn(2)-Cys(6) binuclear cluster domain|PF04082:Fungal specific transcription factor domain	Fungal_trans	20.9903	15.7755	12.1011	29.5347	26.8248	35.0553
novel.947	126	55.7547	1.17281	0.00748372	0.0527454	-	- && - && -	-	4.65629	7.39776	9.38786	2.94488	3.8938	2.64934
FOXG_05684	14.0502	1.15137	3.5943	0.00749244	0.0527771	protein_coding	- && - && -	-	0.744513	0.600527	2.86029	0	0.247538	0.0970782
FOXG_08354	329.744	793.834	-1.26699	0.00749776	0.0527847	protein_coding	- && Q4HZ95.1 RecName: Full=Mitochondrial import inner membrane translocase subunit TIM21; Flags: Precursor && PF08294:TIM21	TIM21	30.3011	19.8618	14.4754	77.9676	39.1789	38.4655
FOXG_08793	0	6.52729	-4.99226	0.00751897	0.052888	protein_coding	- && - && -	-	0	0	0	0.47104	0.650025	0.278098
FOXG_08212	3.40683	25.0589	-2.8361	0.00752091	0.052888	protein_coding	- && P9WM50.1 RecName: Full=Uncharacterized protein MT1298 >P9WM51.1 RecName: Full=Uncharacterized protein Rv1260 && PF01494:FAD binding domain	FAD_binding_3	0.154323	0.338856	0	0.477165	1.83575	1.31467
FOXG_08523	28588.3	13033.9	1.13316	0.00753172	0.0529069	protein_coding	- && Q12618.1 RecName: Full=Acyl-CoA desaturase; AltName: Full=Delta(9)-desaturase; Short=Delta-9 desaturase; AltName: Full=Fatty acid desaturase; AltName: Full=Stearoyl-CoA desaturase && PF00487:Fatty acid desaturase|PF00173:Cytochrome b5-like Heme/Steroid binding domain	-	1043.05	1137.88	552.352	502.681	456.873	286.592
FOXG_16798	107.371	240.575	-1.16485	0.0075341	0.0529069	protein_coding	- && - && PF00149:Calcineurin-like phosphoesterase	Metallophos	4.95322	4.46282	6.5057	8.6352	9.48405	17.555
novel.483	33.3524	130.923	-1.96566	0.00753632	0.0529069	-	- && - && -	-	4.96834	4.17802	0.775315	6.12847	17.9599	14.8587
FOXG_05477	5910.91	8780.45	-0.570893	0.00754365	0.0529286	protein_coding	- && - && PF03105:SPX domain	SPX	175.061	162.893	164.112	247.498	234.602	263.701
FOXG_05299	38.8026	80.0624	-1.04442	0.00755843	0.0530025	protein_coding	- && - && PF10544:T5orf172 domain	-	1.24112	1.48648	1.37923	3.28516	2.30502	2.88355
FOXG_09269	314.708	749.286	-1.25138	0.00756744	0.0530358	protein_coding	- && Q8J0F3.1 RecName: Full=Efflux pump mlcE; AltName: Full=Compactin biosynthesis protein E && PF07690:Major Facilitator Superfamily	MFS_1	7.84809	18.1793	15.0998	35.8608	20.8594	41.1994
FOXG_10604	243.641	527.218	-1.11278	0.00758014	0.053095	protein_coding	- && B0Y3M6.1 RecName: Full=Probable beta-glucosidase I; AltName: Full=Beta-D-glucoside glucohydrolase I; AltName: Full=Cellobiase I; AltName: Full=Gentiobiase I && PF01915:Glycosyl hydrolase family 3 C-terminal domain|PF14310:Fibronectin type III-like domain|PF00933:Glycosyl hydrolase family 3 N terminal domain|PF07691:PA14 domain	Glyco_hydro_3_C	8.50604	5.91864	4.57231	18.4832	10.0811	12.5435
[truncated: 12,193 more rows]

## Sheet: Table S4
Supplemental Table S4 DEGs of Forl after 6 days of linalool treatment.
[truncated: 1,569 more rows]

[truncated: 8 more sheets: Table S5, Table S6, Table S7, Table S8, Table S9, Table S10, Table S11, Table S12]
